# Supplementary material for: Kinome Analysis of Cattle Peripheral Lymph Nodes to Elucidate Differential Response to Salmonella spp
Source: Microorganisms. 2022 Jan 7;10(1):120. doi: 10.3390/microorganisms10010120 (PMC8779847; doi:10.3390/microorganisms10010120)
Supplement: Supplementary file 1 [file microorganisms-10-00120-s001.zip › Supplementary Table S1.xlsx]

## Sheet: Table S1
				Feedlot Positive vs Negative		Feedlot vs Cull Dairy		Summer vs Winter		Experimental vs Natural Infection
Human accession	Human description	Human sequence	Bovine sequence	FC	p	FC	p	FC	p	FC	p
P17612	cAMP-dependent protein kinase catalytic subunit alpha; PKA C-alpha; EC=2.7.11.11;	AAAAKKGSEQESVKE	AAAAKKGSEQESVKE	1.04859	0.00456	1.02225	0.06525	1.05994	0.03495	1.04273	0.00827
Q3UGC7	Eukaryotic translation initiation factor 3 subunit J-A; eIF3j-A; Eukaryotic translation initiation factor 3 subunit 1-A; eIF-3-alpha-A; eIF3 p35;	AAAGDSDSWDADTFS	AAAGDSDSWDADTFS	1.02991	0.02067	1.04155	0.00597	-1.03024	0.00874	1.04568	0.00032
P01100	Proto-oncogene c-Fos; Cellular oncogene fos; G0/G1 switch regulatory protein 7;	AAAHRKGSSSNEPSS	AAAHRKGSSSNEPSS	1.03265	0.01174	1.02583	0.02767	-1.00778	0.23049	1.02362	0.02228
P05062	Fructose-bisphosphate aldolase B; EC=4.1.2.13; Liver-type aldolase;	AADESVGTMGNRLQR	AADESVGTMGNRLQR	1.03538	0.02274	1.04093	0.00198	-1.01742	0.06173	1.04531	0.00014
P16949	Stathmin; Leukemia-associated phosphoprotein p18; Metablastin; Oncoprotein 18; Op18; Phosphoprotein p19; pp19; Prosolin; Protein Pr22; pp17;	AAEERRKSHEAEVLK	AAEERRKSHEAEVLK	1.04078	0.00181	1.03186	0.01023	1.00088	0.46695	1.02274	0.02164
Q92783	Signal transducing adapter molecule 1; STAM-1;	AAEQAKASPALVAKD	AAEQAKASPALVAKD	1.01954	0.04163	-1.01471	0.21371	-1.02598	0.06459	1.02214	0.0404
Q9P2K8	Eukaryotic translation initiation factor 2-alpha kinase 4; EC=2.7.11.1; GCN2-like protein;	AAILHGGSPDFVGNG	AAILHGGSPDFVGNG	1.00376	0.38282	-1.02726	0.07576	-1.00229	0.4297	1.01944	0.04314
P06737	Glycogen phosphorylase, liver form; EC=2.4.1.1;	AALDKKGYEAKEYYE	AALDKKGYEAKEYYE	-1.0163	0.23583	1.03634	0.03964	-1.00977	0.31971	-1.02577	0.05515
P05387	60S acidic ribosomal protein P2; Renal carcinoma antigen NY-REN-44;	AALGGNSSPSAKDIK	AALGGNSSPSAKDIK	1.04617	0.00386	1.03553	0.02148	1.08701	0.00658	1.05642	0.00012
Q9H9L7	Akirin-1;	AALLSPGSPKRRRCA	AALLSPGSPKRRRCA	1.04663	0.03405	1.03541	0.01313	-1.09443	0	-1.03518	0.02134
P20338	Ras-related protein Rab-4A;	AALRQLRSPRRAQAP	AALRQLRSPRRAQAP	-1.03184	0.03679	-1.03767	0.01545	-1.00939	0.31544	-1.00884	0.30365
P58753	Toll/interleukin-1 receptor domain-containing adapter protein; TIR domain-containing adapter protein; Adaptor protein Wyatt; MyD88 adapter-like protein; MyD88-2;	AAQDLVSYLEGSTAS	AAQELVSYLEGGAAS	1.0229	0.09562	1.00533	0.37308	1.00737	0.30682	1.04799	4e-05
Q12968	Nuclear factor of activated T-cells, cytoplasmic 3; NF-ATc3; NFATc3; NFATx; T-cell transcription factor NFAT4; NF-AT4;	AARFTLGSPLTSPGG	AARFTLGSPLTSPGG	1.05489	0.00193	1.01541	0.1876	1.0901	0.00433	1.0568	0.00076
P36888	Receptor-type tyrosine-protein kinase FLT3; EC=2.7.10.1; FL cytokine receptor; Fetal liver kinase-2; FLK-2; Fms-like tyrosine kinase 3; FLT-3; Stem cell tyrosine kinase 1; STK-1; CD_antigen=CD135; Flags: Precursor;	ADAEEAMYQNVDGRV	ADAEEAMYQNMDGRV	1.01545	0.19798	1.03329	0.00646	-1.01099	0.23559	1.03712	0.00031
P16234	Platelet-derived growth factor receptor alpha; PDGF-R-alpha; PDGFR-alpha; EC=2.7.10.1; Alpha platelet-derived growth factor receptor; Alpha-type platelet-derived growth factor receptor; CD140 antigen-like family member A; CD140a antigen; Platelet-derived growth factor alpha receptor; Platelet-derived growth factor receptor 2; PDGFR-2; CD_antigen=CD140a; Flags: Precursor;	ADESTRSYVILSFEN	ADESTRSYVILSFEN	1.04025	0.00011	-1.03556	0.01783	1.01924	0.09855	-1.00494	0.31849
P28482	Mitogen-activated protein kinase 1; MAP kinase 1; MAPK 1; EC=2.7.11.24; ERT1; Extracellular signal-regulated kinase 2; ERK-2; MAP kinase isoform p42; p42-MAPK; Mitogen-activated protein kinase 2; MAP kinase 2; MAPK 2;	ADPDHDHTGFLTEYV	ADPDHDHTGFLTEYV	1.00276	0.42046	1.01071	0.20783	1.01683	0.11153	1.05385	0
O94804	Serine/threonine-protein kinase 10; EC=2.7.11.1; Lymphocyte-oriented kinase;	AEQGGDLSPAANRSQ	ADQGGDLSPAASRSQ	1.01985	0.15774	-1.0275	0.03279	-1.01599	0.14618	1.03809	0.0001
P32418	Sodium/calcium exchanger 1; Na(+)/Ca(2+)-exchange protein 1; Solute carrier family 8 member 1; Flags: Precursor;	ADRRLLFYKYVYKRY	ADRRLLFYKYVYKRY	-1.10451	0.00591	-1.06967	0.00224	-1.11194	0.03527	-1.07081	0.0261
Q9HCP0	Casein kinase I isoform gamma-1; CKI-gamma 1; EC=2.7.11.1;	ADTLKERYQKIGDTK	ADTLKERYQKIGDTK	-1.00256	0.41626	-1.03336	0.01008	-1.01356	0.15445	1.03298	0.00035
Q15118	[Pyruvate dehydrogenase (acetyl-transferring)] kinase isozyme 1, mitochondrial; EC=2.7.11.2; Pyruvate dehydrogenase kinase isoform 1; PDH kinase 1; Flags: Precursor;	AEDAKAIYDFTDTVI	AEDAKTIYDFTDTVI	1.03162	0.07189	1.06505	0.00131	1.00876	0.28114	1.1055	0
Q8WU20	Fibroblast growth factor receptor substrate 2; FGFR substrate 2; FGFR-signaling adaptor SNT; Suc1-associated neurotrophic factor target 1; SNT-1;	AEEQVHTYVNTTGVQ	AEEQVHTYVNTTGVQ	-1.04478	0.06875	-1.01301	0.21176	-1.024	0.05512	1.01927	0.01188
Q00534	Cyclin-dependent kinase 6; EC=2.7.11.22; Cell division protein kinase 6; Serine/threonine-protein kinase PLSTIRE;	AEIGEGAYGKVFKAR	AEIGEGAYGKVFKAR	-1.01774	0.09979	1.02463	0.05879	-1.03147	0.02016	-1.00165	0.45548
P13929	Beta-enolase; EC=4.2.1.11; 2-phospho-D-glycerate hydro-lyase; Enolase 3; Muscle-specific enolase; MSE; Skeletal muscle enolase;	AEKGVPLYRHIADLA	AEKGVPLYRHIADLA	1.02084	0.00741	-1.00561	0.36182	-1.00593	0.30117	1.01033	0.11948
Q03135	Caveolin-1;	AEPEGTHSFDGIWKA	AEPEGTHSFDGIWKA	1.01929	0.08692	-1.02457	0.04018	1.00152	0.45353	1.01337	0.05684
Q9NYV4	Cyclin-dependent kinase 12; EC=2.7.11.22; EC=2.7.11.23; Cdc2-related kinase, arginine/serine-rich; CrkRS; Cell division cycle 2-related protein kinase 7; CDC2-related protein kinase 7; Cell division protein kinase 12; hCDK12;	TEPVKNSSPAPPQPA	AEPVKNSSPAPPQPA	1.01012	0.25674	1.01778	0.10481	1.03798	0.00645	1.07714	0
Q16236	Nuclear factor erythroid 2-related factor 2; NF-E2-related factor 2; NFE2-related factor 2; HEBP1; Nuclear factor, erythroid derived 2, like 2;	VETTMVPSPEAKLTE	AETSTVPSPETKLTE	1.00341	0.43312	-1.02397	0.03376	1.01445	0.18953	1.06982	0
P19784	Casein kinase II subunit alpha'; CK II alpha'; EC=2.7.11.1;	AEVNSLRSREYWDYE	AEVNSLRSREYWDYE	1.03161	0.18477	1.04195	0.02498	1.12506	0.00026	1.06998	0.00757
O60285	NUAK family SNF1-like kinase 1; EC=2.7.11.1; AMPK-related protein kinase 5; ARK5; Omphalocele kinase 1;	AEVPGKLSPKQSATM	AEVPGKLSPKQSATM	1.02381	0.14014	1.02418	0.0915	1.04116	0.00351	1.06861	0
P01100	Proto-oncogene c-Fos; Cellular oncogene fos; G0/G1 switch regulatory protein 7;	AGDSLSYYHSPADSF	AGDSLSYYHSPADSF	-1.01929	0.19926	1.00633	0.37762	1.10906	0	1.04862	0.01031
P49023	Paxillin;	VGEEEHVYSFPNKQK	AGEEDHVYSFPNKQK	-1.03788	0.06347	-1.03506	0.00686	1.02917	0.04801	1.06943	0
Q9BZE4	Nucleolar GTP-binding protein 1; Chronic renal failure gene protein; GTP-binding protein NGB;	AGEYDSVSESEDEEM	AGEYDSESESEDEEM	1.03871	0.14116	1.04559	0.01628	1.15526	5e-05	1.12344	0
P18206	Vinculin; Metavinculin; MV;	AGFTLRWVRKTPWYQ	AGFTLRWVRKTPWYQ	-1.13555	0.001	1.01165	0.33476	-1.02875	0.2244	1.02532	0.18267
Q96G03	Phosphoglucomutase-2; PGM 2; EC=5.4.2.2; Glucose phosphomutase 2; Phosphodeoxyribomutase; Phosphopentomutase; EC=5.4.2.7;	AGIMITASHNPKQDN	AGIMITASHNPKQDN	1.04127	0.03637	1.0135	0.25456	1.10007	0	1.00043	0.48239
Q9UBK2	Peroxisome proliferator-activated receptor gamma coactivator 1-alpha; PGC-1-alpha; PPAR-gamma coactivator 1-alpha; PPARGC-1-alpha; Ligand effect modulator 6;	AGLTPPTTPPHKANQ	AGLTPPTTPPHKANQ	1.01159	0.16873	-1.01804	0.11774	-1.00775	0.29643	1.01761	0.03544
P51149	Ras-related protein Rab-7a;	AGQERFQSLGVAFYR	AGQERFQSLGVAFYR	-1.03298	0.06588	-1.0237	0.14636	-1.02395	0.15301	1.08867	0.00028
P47736	Rap1 GTPase-activating protein 1; Rap1GAP; Rap1GAP1;	AGQKTPDSGHVSQEP	AGQKTPDSGHVSQEP	1.03113	0.1459	1.02137	0.07917	1.0669	0	1.04719	0.00016
P63267	Actin, gamma-enteric smooth muscle; Alpha-actin-3; Gamma-2-actin; Smooth muscle gamma-actin; Flags: Precursor;	AGRDLTDYLMKILTE	AGRDLTDYLMKILTE	1.04014	0.00036	-1.02303	0.08402	-1.01381	0.17485	-1.04573	0.00178
Q9NZU0	Leucine-rich repeat transmembrane protein FLRT3; Fibronectin-like domain-containing leucine-rich transmembrane protein 3; Flags: Precursor;	AGTKKDNSILEIRET	AGTKKDNSILEIRET	1.01341	0.17988	-1.00976	0.25091	1.01008	0.25651	1.01403	0.03691
P05062	Fructose-bisphosphate aldolase B; EC=4.1.2.13; Liver-type aldolase;	AGTNKETTIQGLDGL	AGTNKETTVQGLDGL	-1.0373	0.0742	-1.0128	0.26688	1.03387	0.01895	1.0427	0.01081
Q6PCE3	Glucose 1,6-bisphosphate synthase; EC=2.7.1.106; PMMLP; Phosphoglucomutase-2-like 1;	AGVMITASHNRKEDN	AGVMITASHNRKEDN	-1.00221	0.45958	-1.03617	0.00332	-1.01113	0.18109	-1.03629	4e-05
P06576	ATP synthase subunit beta, mitochondrial; EC=3.6.3.14; Flags: Precursor;	AIAELGIYPAVDPLD	AIAELGIYPAVDPLD	-1.04369	0.07764	-1.05588	0.00655	1.00034	0.49561	-1.0637	0.0001
P50502	Hsc70-interacting protein; Hip; Aging-associated protein 2; Progesterone receptor-associated p48 protein; Protein FAM10A1; Putative tumor suppressor ST13; Renal carcinoma antigen NY-REN-33; Suppression of tumorigenicity 13 protein;	AIEINPDSAQPYKWR	AIEINPDSAQPYKWR	1.01097	0.30915	1.00459	0.39984	1.01913	0.25221	1.04068	0.01884
P23458	Tyrosine-protein kinase JAK1; EC=2.7.10.2; Janus kinase 1; JAK-1;	AIETDKEYYTVKDDR	AIETDKEYYTVKDDR	-1.01149	0.33467	1.03428	0.04339	-1.02365	0.05239	1.00931	0.18315
P37231	Peroxisome proliferator-activated receptor gamma; PPAR-gamma; Nuclear receptor subfamily 1 group C member 3;	AIKVEPASPPYYSEK	AIKVEPVSPPYYSEK	-1.0446	0.01177	1.00476	0.39288	1.01387	0.22304	-1.06663	0
P07195	L-lactate dehydrogenase B chain; LDH-B; EC=1.1.1.27; LDH heart subunit; LDH-H; Renal carcinoma antigen NY-REN-46;	AISILGKSLADELAL	AISILGKSLTDELAL	-1.01134	0.27863	-1.04927	0.00717	1.01083	0.25565	-1.02602	0.00067
Q9Y680	Peptidyl-prolyl cis-trans isomerase FKBP7; PPIase FKBP7; EC=5.2.1.8; 23 kDa FK506-binding protein; 23 kDa FKBP; FKBP-23; FK506-binding protein 7; FKBP-7; Rotamase; Flags: Precursor;	AKDGSKFYCSRTQNE	AKDGSKFYCSRTQNE	1.01499	0.23916	-1.00952	0.31675	1.04176	0.11561	1.043	0.00704
P14625	Endoplasmin; 94 kDa glucose-regulated protein; GRP-94; Heat shock protein 90 kDa beta member 1; Tumor rejection antigen 1; gp96 homolog; Flags: Precursor;	AKEEKEESDDEAAVE	AKEDKEESDDEAAVE	-1.01452	0.27167	1.03505	0.02606	-1.03752	0.00141	1.01313	0.09674
P06744	Glucose-6-phosphate isomerase; GPI; EC=5.3.1.9; Autocrine motility factor; AMF; Neuroleukin; NLK; Phosphoglucose isomerase; PGI; Phosphohexose isomerase; PHI; Sperm antigen 36; SA-36;	AKHFVALSTNTTKVK	AKHFVALSTNTAKVK	-1.06761	0.00726	-1.0796	0.00061	1.07881	0.00039	-1.02504	0.06771
Q9C0B5	Palmitoyltransferase ZDHHC5; EC=2.3.1.225; Zinc finger DHHC domain-containing protein 5; DHHC-5; Zinc finger protein 375;	AKLSRGDSLKEPTSI	AKLSRGDSLKEPPSI	1.00446	0.40111	-1.04629	0.00991	-1.02845	0.00588	-1.02704	0.00142
Q9P2R7	Succinyl-CoA ligase [ADP-forming] subunit beta, mitochondrial; EC=6.2.1.5; ATP-specific succinyl-CoA synthetase subunit beta; Renal carcinoma antigen NY-REN-39; Succinyl-CoA synthetase beta-A chain; SCS-betaA; Flags: Precursor;	ARMVVKLSEIVTLAK	AKMVVKLSEIVTLAK	1.03212	0.08727	1.02066	0.16575	1.0746	0.01501	1.05212	0.00407
Q9P2R7	Succinyl-CoA ligase [ADP-forming] subunit beta, mitochondrial; EC=6.2.1.5; ATP-specific succinyl-CoA synthetase subunit beta; Renal carcinoma antigen NY-REN-39; Succinyl-CoA synthetase beta-A chain; SCS-betaA; Flags: Precursor;	AKSPDEAYAIAKKLG	AKSPDEAYAIAKKLG	1.02147	0.10013	1.0273	0.06024	-1.0217	0.03633	-1.02546	0.00935
P20810	Calpastatin; Calpain inhibitor; Sperm BS-17 component;	ALDKLSDSLGQRQPD	ALDQLSDSLGQRQPD	1.00373	0.37556	1.00212	0.45406	-1.04555	2e-05	-1.00247	0.36856
P46940	Ras GTPase-activating-like protein IQGAP1; p195;	ALFRALQSPALGLRG	ALFKILQSPALGLRG	1.01543	0.09926	-1.09282	0	-1.01299	0.25277	-1.14968	0
Q6T3U4	Niemann-Pick C1-like protein 1; Flags: Precursor;	TLGSVAPSMLLCSLS	ALGRVAPSMLLCSLS	1.04527	0.00107	1.02012	0.13368	1.02556	0.20075	-1.01292	0.20863
O95757	Heat shock 70 kDa protein 4L; Heat shock 70-related protein APG-1; Osmotic stress protein 94;	ALQCAILSPAFKVRE	ALQCAILSPAFKVRE	-1.037	0.07899	-1.05146	0.00725	1.10515	0.00196	-1.00237	0.46974
Q86U86	Protein polybromo-1; hPB1; BRG1-associated factor 180; BAF180; Polybromo-1D;	ALQYGSESEEDAALA	ALQYGSESEEDAALA	1.01811	0.10444	1.05391	0.00071	-1.00341	0.38898	1.02939	0.00115
P41240	Tyrosine-protein kinase CSK; EC=2.7.10.2; C-Src kinase; Protein-tyrosine kinase CYL;	ALREKKFSTKSDVWS	ALREKKFSTKSDVWS	-1.00909	0.30294	1.07095	0.00082	1.01635	0.09352	1.02877	0.03703
P11362	Fibroblast growth factor receptor 1; FGFR-1; EC=2.7.10.1; Basic fibroblast growth factor receptor 1; BFGFR; bFGF-R-1; Fms-like tyrosine kinase 2; FLT-2; N-sam; Proto-oncogene c-Fgr; CD_antigen=CD331; Flags: Precursor;	ALTSNQEYLDLSMPL	ALTSNQEYLDLSMPL	1.00721	0.30064	1.00208	0.46256	1.00616	0.31462	1.01284	0.043
P07358	Complement component C8 beta chain; Complement component 8 subunit beta; Flags: Precursor;	AMERGDYTLNNVHAC	AMDRGDYSLKNIHGC	-1.00137	0.46422	-1.02457	0.10691	-1.04101	0.00063	-1.02646	0.00027
P52789	Hexokinase-2; EC=2.7.1.1; Hexokinase type II; HK II; Muscle form hexokinase;	AMVTAVAYRLADQHR	AMVTAVAYRLADQHR	1.01088	0.36633	-1.01759	0.25998	1.16826	7e-05	1.11342	0.00087
P22607	Fibroblast growth factor receptor 3; FGFR-3; EC=2.7.10.1; CD_antigen=CD333; Flags: Precursor;	ANCTHDLYMIMRECW	ANCTHDLYMIMRECW	-1.02742	0.05322	1.04616	0.00909	1.03493	0.00999	1.09212	0
P31040	Succinate dehydrogenase [ubiquinone] flavoprotein subunit, mitochondrial; EC=1.3.5.1; Flavoprotein subunit of complex II; Fp; Flags: Precursor;	ANRLGANSLLDLVVF	ANRLGANSLLDLVVF	-1.0346	0.06716	-1.01993	0.18349	1.02682	0.10468	1.13479	0
P52758	Ribonuclease UK114; EC=3.1.-.-; 14.5 kDa translational inhibitor protein; p14.5; Heat-responsive protein 12; UK114 antigen homolog;	APGAIGPYSQAVLVD	APAAIGPYSQAVLVD	1.05264	0.01113	1.07961	2e-05	-1.0327	0.01116	1.0564	1e-05
Q9Y478	5'-AMP-activated protein kinase subunit beta-1; AMPK subunit beta-1; AMPKb;	APAQARPTVFRWTGG	APAQARPTVFRWTGG	1.01297	0.15767	1.00444	0.41129	1.00562	0.35066	1.04194	0.00044
P53349	Mitogen-activated protein kinase kinase kinase 1; EC=2.7.11.25; MAPK/ERK kinase kinase 1; MEK kinase 1; MEKK 1;	ARDSGARSPAGAEPP	APDSGAQSPAGAEPG	-1.0125	0.22245	-1.01701	0.15457	-1.03945	0.00107	1.01454	0.03317
P12755	Ski oncogene; Proto-oncogene c-Ski;	APEEDKDSEAEVEVE	APEEDKDSEAEVEVE	1.02674	0.10079	1.02023	0.08721	-1.03632	0.00505	1.02369	0.03409
Q9BUB5	MAP kinase-interacting serine/threonine-protein kinase 1; EC=2.7.11.1; MAP kinase signal-integrating kinase 1; MAPK signal-integrating kinase 1; Mnk1;	APEKGLPTPQVLQRN	APERGLPTPQVLQRN	1.00772	0.2613	-1.0067	0.36237	-1.0387	0.00289	1.04227	0.00044
Q6WQJ1	Sn1-specific diacylglycerol lipase alpha; DGL-alpha; EC=3.1.1.-; Neural stem cell-derived dendrite regulator;	APLATMESLSDTESL	APLATMESLSDTESL	1.01775	0.14127	-1.03639	0.00474	1.00553	0.32244	-1.0071	0.17217
P50750	Cyclin-dependent kinase 9; EC=2.7.11.22; EC=2.7.11.23; C-2K; Cell division cycle 2-like protein kinase 4; Cell division protein kinase 9; Serine/threonine-protein kinase PITALRE; Tat-associated kinase complex catalytic subunit;	APPRRKGSQITQQST	APPRRKGSQITQQST	1.04334	0.00171	1.03606	0.0298	1.03688	0.05621	1.05837	0.00695
Q9HCP0	Casein kinase I isoform gamma-1; CKI-gamma 1; EC=2.7.11.1;	APQLHLEYRFYKQLG	APQLHLEYRFYKQLG	-1.18692	2e-05	-1.05691	0.05015	-1.05645	0.16329	1.02911	0.2236
Q6P6C2	RNA demethylase ALKBH5; EC=1.14.11.-; Alkylated DNA repair protein alkB homolog 5; Alpha-ketoglutarate-dependent dioxygenase alkB homolog 5;	APRLETKSLSSSVLP	APRLETKSLSSSVLP	1.02956	0.00827	1.02871	0.01733	-1.01508	0.08866	-1.01769	0.13234
Q08345	Epithelial discoidin domain-containing receptor 1; Epithelial discoidin domain receptor 1; EC=2.7.10.1; CD167 antigen-like family member A; Cell adhesion kinase; Discoidin receptor tyrosine kinase; HGK2; Mammary carcinoma kinase 10; MCK-10; Protein-tyrosine kinase 3A; Protein-tyrosine kinase RTK-6; TRK E; Tyrosine kinase DDR; Tyrosine-protein kinase CAK; CD_antigen=CD167a; Flags: Precursor;	AQGPTISYPMLLHVA	AQGPTISYPMLLHVA	1.04873	0.00144	1.01216	0.20244	-1.02589	0.02215	-1.06547	0
O95757	Heat shock 70 kDa protein 4L; Heat shock 70-related protein APG-1; Osmotic stress protein 94;	AQNKLSLTQDPVVKV	AQNKLSLTQDPVVKV	1.02805	0.0032	-1.02239	0.11369	-1.01273	0.18666	1.00513	0.29549
P25774	Cathepsin S; EC=3.4.22.27; Flags: Precursor;	AQNLVDCSTEKYGNK	AQNLVDCSTAKYGNK	1.07395	6e-05	-1.00066	0.48506	-1.02935	0.01011	-1.06424	0
P50502	Hsc70-interacting protein; Hip; Aging-associated protein 2; Progesterone receptor-associated p48 protein; Protein FAM10A1; Putative tumor suppressor ST13; Renal carcinoma antigen NY-REN-33; Suppression of tumorigenicity 13 protein;	AQNPANMSKYQSNPK	AQNPANMSKYQSNPK	1.04599	0.00014	1.01217	0.23946	1.0429	0.0742	1.02804	0.10248
Q8VCW8	Acyl-CoA synthetase family member 2, mitochondrial; EC=6.2.1.-; Flags: Precursor;	AQPGALKSERLPDLT	AQPGALKSQRLPDLT	-1.00305	0.39764	1.05079	0.00313	-1.02033	0.05576	-1.01562	0.11091
Q9Y4K3	TNF receptor-associated factor 6; EC=6.3.2.-; E3 ubiquitin-protein ligase TRAF6; Interleukin-1 signal transducer; RING finger protein 85;	AQQCNGIYIWKIGNF	AQQCNGIYIWKIGNF	-1.03642	0.04812	1.05264	0.00128	-1.02226	0.05925	-1.0003	0.48796
P35968	Vascular endothelial growth factor receptor 2; VEGFR-2; EC=2.7.10.1; Fetal liver kinase 1; FLK-1; Kinase insert domain receptor; KDR; Protein-tyrosine kinase receptor flk-1; CD_antigen=CD309; Flags: Precursor;	AQQDGKDYIVLPISE	AQQDGKDYIVLPISE	1.02681	0.07499	-1.00064	0.48413	-1.00327	0.37965	-1.02744	0.00435
P29466	Caspase-1; CASP-1; EC=3.4.22.36; Interleukin-1 beta convertase; IL-1BC; Interleukin-1 beta-converting enzyme; ICE; IL-1 beta-converting enzyme; p45; Contains: Caspase-1 subunit p20; Contains: Caspase-1 subunit p10; Flags: Precursor;	HRPEHKTSDSTFLVF	AREEHKSSDSTFLVF	1.02709	0.03548	1.0257	0.07999	1.06721	0.01559	1.04959	0.02342
Q9NVK5	FGFR1 oncogene partner 2;	ARHRPRSTLVMGIQQ	ARHRPRSTLVMGIQQ	-1.02159	0.08352	1.01154	0.1933	-1.03635	0.00413	-1.02301	0.01523
Q15139	Serine/threonine-protein kinase D1; EC=2.7.11.13; Protein kinase C mu type; Protein kinase D; nPKC-D1; nPKC-mu;	ARIIGEKSFRRSVVG	ARIIGEKSFRRSVVG	-1.11194	0.00127	-1.02234	0.14047	1.12237	0	1.11007	0.00016
P60174	Triosephosphate isomerase; TIM; EC=5.3.1.1; Triose-phosphate isomerase;	TRIIYGGSVTGATCK	ARIIYGGSVTGATCK	-1.01029	0.26232	1.01697	0.12774	-1.02007	0.0361	1.00053	0.4843
P49841	Glycogen synthase kinase-3 beta; GSK-3 beta; EC=2.7.11.26; Serine/threonine-protein kinase GSK3B; EC=2.7.11.1;	ARIQAAASTPTNATA	ARIQAAASTPSNTTA	1.05401	0.0011	-1.05265	0.00015	-1.04557	0.00064	-1.07141	0
P53355	Death-associated protein kinase 1; DAP kinase 1; EC=2.7.11.1;	ARKKWKQSVRLISLC	ARKKWKQSVRLISLC	1.05986	0.00198	1.03333	0.07136	1.091	0.00188	-1.02727	0.18793
Q9Y6G9	Cytoplasmic dynein 1 light intermediate chain 1; LIC1; Dynein light chain A; DLC-A; Dynein light intermediate chain 1, cytosolic;	TRKPVTVSPTTPTSP	ARKPVTVSTTTPTSP	-1.02899	0.02313	1.01623	0.1344	-1.04344	0.00054	-1.02384	0.01145
P53349	Mitogen-activated protein kinase kinase kinase 1; EC=2.7.11.25; MAPK/ERK kinase kinase 1; MEK kinase 1; MEKK 1;	ARLASKGTGAGEFQG	ARLASKGTGAGEFQG	-1.01	0.3606	-1.02103	0.08333	-1.01225	0.19409	1.01031	0.14477
O14974	Protein phosphatase 1 regulatory subunit 12A; Myosin phosphatase-targeting subunit 1; Myosin phosphatase target subunit 1; Protein phosphatase myosin-binding subunit;	ARQSRRSTQGVTLTD	ARQSRRSTQGVTLTD	1.02466	0.13633	1.03412	0.01076	1.04087	0.00361	1.07022	0
O43586	Proline-serine-threonine phosphatase-interacting protein 1; PEST phosphatase-interacting protein 1; CD2-binding protein 1; H-PIP;	ASAASTETLTPTPER	ASAASTETLTPTPDR	1.00427	0.39555	1.05063	0.00156	-1.04941	0.00033	-1.00177	0.4275
Q9Y450	HBS1-like protein; ERFS;	ASEEQSSTPAPVKKS	ASEEQSSTPTPVKKS	1.00919	0.3078	-1.01089	0.1655	-1.04796	2e-05	-1.02213	0.00797
P17936	Insulin-like growth factor-binding protein 3; IBP-3; IGF-binding protein 3; IGFBP-3; Flags: Precursor;	APGNASESEEDRSAG	ASGNGSESEEDHSMG	1.02567	0.06778	1.03017	0.03435	1.04056	0.09661	1.04001	0.01957
Q8WUQ7	Cactin; Renal carcinoma antigen NY-REN-24;	ASPGRSQSPRAAAAA	ASRDHSQSPREAAAA	-1.05501	0.01164	1.01001	0.2792	-1.03856	0.00333	1.00096	0.46127
Q12968	Nuclear factor of activated T-cells, cytoplasmic 3; NF-ATc3; NFATc3; NFATx; T-cell transcription factor NFAT4; NF-AT4;	ASSCESLSHIYDDVD	ASSCESLSHIYDDVD	-1.00852	0.34363	1.10527	0	-1.00036	0.48942	1.00757	0.24623
Q12933	TNF receptor-associated factor 2; EC=6.3.2.-; E3 ubiquitin-protein ligase TRAF2; Tumor necrosis factor type 2 receptor-associated protein 3;	ASVTPPGSLELLQPG	ASVTPPGSLDLLQPG	1.01843	0.15788	-1.00818	0.21931	-1.03287	0.0032	-1.02574	0.00035
P24385	G1/S-specific cyclin-D1; B-cell lymphoma 1 protein; BCL-1; BCL-1 oncogene; PRAD1 oncogene;	ATDVKFISNPPSMVA	ATDVKFISNPPSMVA	-1.02354	0.1432	1.0563	0.00195	1.0268	0.21416	1.05221	0.00862
P36544	Neuronal acetylcholine receptor subunit alpha-7; Flags: Precursor;	ASNGNLLYIGFRGLD	ATNGNLLYIGFRGLD	1.00905	0.33214	1.00915	0.27424	-1.05209	0.0049	-1.02909	0.00548
Q99683	Mitogen-activated protein kinase kinase kinase 5; EC=2.7.11.25; Apoptosis signal-regulating kinase 1; ASK-1; MAPK/ERK kinase kinase 5; MEK kinase 5; MEKK 5;	ATRGRGSSVGGGSRR	ATRCRGNSGGGGGRR	-1.02204	0.1584	1.19223	0	1.0746	1e-05	1.01257	0.20964
P49024	Paxillin;	VIPESSSSAGGKAAP	ATSPASSSAGGSAAP	1.00914	0.32089	-1.00834	0.26598	-1.02723	0.0209	-1.01496	0.02325
P16070	CD44 antigen; CDw44; Epican; Extracellular matrix receptor III; ECMR-III; GP90 lymphocyte homing/adhesion receptor; HUTCH-I; Heparan sulfate proteoglycan; Hermes antigen; Hyaluronate receptor; Phagocytic glycoprotein 1; PGP-1; Phagocytic glycoprotein I; PGP-I; CD_antigen=CD44; Flags: Precursor;	AVCIAVNSRRRCGQK	AVCIAVNSRRRCGQK	-1.06121	0.03014	1.02378	0.18281	-1.03079	0.1357	1.01807	0.21395
P10809	60 kDa heat shock protein, mitochondrial; 60 kDa chaperonin; Chaperonin 60; CPN60; Heat shock protein 60; HSP-60; Hsp60; HuCHA60; Mitochondrial matrix protein P1; P60 lymphocyte protein; Flags: Precursor;	AVLKVGGTSDVEVNE	AVLKVGGTSDVEVNE	-1.02022	0.1486	-1.03963	0.00459	1.00011	0.49659	-1.00544	0.19298
Q9UBC2	Epidermal growth factor receptor substrate 15-like 1; Eps15-related protein; Eps15R;	AVPVLPASPPPKDSL	AVPVLPASPPPKDSL	1.01071	0.29099	-1.01802	0.08685	1.02384	0.05	1.02515	0.00606
Q01813	6-phosphofructokinase type C; EC=2.7.1.11; 6-phosphofructokinase, platelet type; Phosphofructo-1-kinase isozyme C; PFK-C; Phosphofructokinase 1; Phosphohexokinase;	AVRLRGRSFAGNLNT	AVRLRGRSFENNLNT	-1.10769	0.00035	-1.07434	0.00011	1.03727	0.00475	1.05056	0.00493
P05387	60S acidic ribosomal protein P2; Renal carcinoma antigen NY-REN-44;	AVSAAPGSAAPAAGS	AVSAAPGSAAPAAGS	-1.03358	0.04805	1.00061	0.48553	1.12884	3e-05	1.06981	0.01365
P35222	Catenin beta-1; Beta-catenin;	AVVNLINYQDDAELA	AVVNLINYQDDAELA	1.05299	0.01008	1.0654	0.00012	1.00918	0.22882	1.08038	0
P20020	Plasma membrane calcium-transporting ATPase 1; PMCA1; EC=3.6.3.8; Plasma membrane calcium ATPase isoform 1; Plasma membrane calcium pump isoform 1;	AYSGVKNSLKEANHD	AYGGVKNSLKEANHD	-1.02538	0.03629	1.03727	0.02128	1.04498	0.00419	1.00472	0.35087
P11217	Glycogen phosphorylase, muscle form; EC=2.4.1.1; Myophosphorylase;	AYGYGIRYEFGIFNQ	AYGYGIRYEFGIFNQ	-1.01952	0.14887	1.07427	6e-05	-1.03042	0.06297	1.10682	0
P53355	Death-associated protein kinase 1; DAP kinase 1; EC=2.7.11.1;	CAAWHGYYSVAKALC	CAAWHGYYSVAKALC	-1.0673	0.03062	-1.0255	0.11912	-1.03413	0.21416	-1.00503	0.43225
P14921	Protein C-ets-1; p54;	CADVPLLTPSSKEMM	CADVPLLTPSSKEMM	1.0243	0.03769	-1.02538	0.02974	1.0082	0.2697	-1.0067	0.17469
Q9UIK5	Tomoregulin-2; TR-2; Hyperplastic polyposis protein 1; Transmembrane protein with EGF-like and two follistatin-like domains; Flags: Precursor;	CASDGKSYDNACQIK	CASDGKSYDNACQIK	1.0163	0.26702	1.04671	0.00662	1.09469	0	1.10316	0
Q13233	Mitogen-activated protein kinase kinase kinase 1; EC=2.7.11.25; MAPK/ERK kinase kinase 1; MEK kinase 1; MEKK 1;	CATKLSASSEDISER	CATKLSASSEDISDR	1.00673	0.3039	1.01922	0.07972	1.03733	0.00283	1.00824	0.21686
P32245	Melanocortin receptor 4; MC4-R;	CCYPLGGLCDLSSRY	CCSPLGGLCDLSSRY	-1.04741	0.02592	-1.09406	0.00023	-1.02704	0.14465	1.0596	0.06386
O43318	Mitogen-activated protein kinase kinase kinase 7; EC=2.7.11.25; Transforming growth factor-beta-activated kinase 1; TGF-beta-activated kinase 1;	CDIQTHMTNNKGSAA	CDIQTHMTNNKGSAA	-1.03727	0.06254	-1.04384	0.00278	1.02963	0.02659	1.03933	0.00057
P12957	Caldesmon; CDM;	CFSPKGSSLKIEERA	CFTPKGSSLKIEERA	-1.0059	0.3148	1.00349	0.40711	1.0164	0.13401	-1.02468	0.06561
Q9NZJ5	Eukaryotic translation initiation factor 2-alpha kinase 3; EC=2.7.11.1; PRKR-like endoplasmic reticulum kinase; Pancreatic eIF2-alpha kinase; HsPEK; Flags: Precursor;	HIEIIAPSPQRSRSF	CIEIIAPSPHSSRSF	1.02747	0.01306	1.00867	0.27565	1.03506	0.00086	-1.04518	4e-05
P37230	Peroxisome proliferator-activated receptor alpha; PPAR-alpha; Nuclear receptor subfamily 1 group C member 1;	CKGFFRRTIRLKLAY	CKGFFRRTIRLKLVY	1.02363	0.03475	-1.03879	0.00241	1.06926	1e-05	-1.07427	0
P30101	Protein disulfide-isomerase A3; EC=5.3.4.1; 58 kDa glucose-regulated protein; 58 kDa microsomal protein; p58; Disulfide isomerase ER-60; Endoplasmic reticulum resident protein 57; ER protein 57; ERp57; Endoplasmic reticulum resident protein 60; ER protein 60; ERp60; Flags: Precursor;	CKRLAPEYEAAATRL	CKKLAPEYEAAATRL	-1.02353	0.07844	-1.00586	0.36461	1.12477	5e-05	1.05674	0.02156
Q9UJ83	2-hydroxyacyl-CoA lyase 1; EC=4.1.-.-; 2-hydroxyphytanoyl-CoA lyase; 2-HPCL; Phytanoyl-CoA 2-hydroxylase 2;	YKLPFLPTPMGKGVV	CKLPFLPTPMGKGVI	-1.01008	0.19369	1.01415	0.21073	1.09822	0	-1.05796	0.00066
Q16828	Dual specificity protein phosphatase 6; EC=3.1.3.16; EC=3.1.3.48; Dual specificity protein phosphatase PYST1; Mitogen-activated protein kinase phosphatase 3; MAP kinase phosphatase 3; MKP-3;	CLAGISRSVTVTVAY	CLAGISRSVTVTVAY	1.02332	0.08712	-1.06651	0.00015	1.00537	0.44568	-1.01873	0.21941
P24666	Low molecular weight phosphotyrosine protein phosphatase; LMW-PTP; LMW-PTPase; EC=3.1.3.48; Adipocyte acid phosphatase; Low molecular weight cytosolic acid phosphatase; EC=3.1.3.2; Red cell acid phosphatase 1;	CLGNICRSPIAEAVF	CLGNICRSPIAEAVF	-1.01284	0.19755	1.04667	0.01251	-1.00357	0.43368	1.13757	0
Q9NQ86	E3 ubiquitin-protein ligase TRIM36; EC=6.3.2.-; RING finger protein 98; Tripartite motif-containing protein 36; Zinc-binding protein Rbcc728;	CMDCSASYCNECFKI	CMDCSASYCNECFKI	1.00761	0.30232	1.00078	0.48382	1.00681	0.35876	1.03863	0.008
P10721	Mast/stem cell growth factor receptor Kit; SCFR; EC=2.7.10.1; Piebald trait protein; PBT; Proto-oncogene c-Kit; Tyrosine-protein kinase Kit; p145 c-kit; v-kit Hardy-Zuckerman 4 feline sarcoma viral oncogene homolog; CD_antigen=CD117; Flags: Precursor;	CSDSTNEYMDMKPGV	CNDSTNEYMDMKPGV	1.00671	0.33187	1.0016	0.46262	1.07315	0.0012	1.0666	0.00377
P35367	Histamine H1 receptor; H1R; HH1R;	CNENFKKTFKRILHI	CNENFKKTFKKILHI	-1.11586	0.00058	-1.07897	0.00335	-1.10126	0.04428	1.02625	0.24158
P37230	Peroxisome proliferator-activated receptor alpha; PPAR-alpha; Nuclear receptor subfamily 1 group C member 1;	CRFHKCLSVGMSHNA	CRFHKCLSVGMSHNA	-1.05701	0.04309	-1.07381	3e-05	1.17026	0	-1.01655	0.1984
Q9D415	Disks large-associated protein 1; DAP-1; Guanylate kinase-associated protein; PSD-95/SAP90-binding protein 1; SAP90/PSD-95-associated protein 1; SAPAP1;	CRRMRSGSYIKAMGD	CRRMRSGSYIKAMGD	-1.02329	0.12575	-1.05368	0.00031	1.00844	0.2475	1.02616	0.00078
Q9H257	Caspase recruitment domain-containing protein 9; hCARD9;	CKVERKHTLKLRHAM	CRVERKHTLKLRHAM	-1.06669	0.04546	-1.03287	0.09937	-1.1053	0.00179	-1.13783	0.00068
Q14289	Protein-tyrosine kinase 2-beta; EC=2.7.10.2; Calcium-dependent tyrosine kinase; CADTK; Calcium-regulated non-receptor proline-rich tyrosine kinase; Cell adhesion kinase beta; CAK-beta; CAKB; Focal adhesion kinase 2; FADK 2; Proline-rich tyrosine kinase 2; Related adhesion focal tyrosine kinase; RAFTK;	CSIESDIYAEIPDET	CSIESDIYAEIPDET	1.02655	0.01118	-1.02355	0.03776	1.00582	0.29936	-1.04283	0.00031
P09917	Arachidonate 5-lipoxygenase; 5-LO; 5-lipoxygenase; EC=1.13.11.34;	CSLERQLSLEQEVQQ	CSLERQLTLEQEIEQ	1.04958	0.00041	1.01673	0.18706	1.03873	0.03486	1.05119	0.02422
Q5T1C6	Acyl-coenzyme A thioesterase THEM4; Acyl-CoA thioesterase THEM4; EC=3.1.2.2; Carboxyl-terminal modulator protein; Thioesterase superfamily member 4; Flags: Precursor;	CSVVMINSQLDKVEG	CSVVVINSQLDKLEG	-1.02064	0.10607	1.05804	0.00071	1.03851	0.00195	1.03892	0.00119
P35372	Mu-type opioid receptor; M-OR-1; MOR-1; Mu opiate receptor; Mu opioid receptor; MOP; hMOP;	CTMSVDRYIAVCHPV	CTMSVDRYIAVCHPV	-1.01105	0.30487	1.00952	0.2738	-1.01373	0.09722	-1.02326	0.04398
P07996	Thrombospondin-1; Flags: Precursor;	CTSYPDGSWKCGACP	CTSYPDGSWKCGACP	1.03538	0.04897	1.03913	0.04396	1.09181	7e-05	1.08129	0.00119
Q9NR97	Toll-like receptor 8; CD_antigen=CD288; Flags: Precursor;	FYDAYISYDTKDASV	CYDAFIVYDTKDPAV	-1.01608	0.16046	1.04752	0.00294	1.0029	0.40978	1.01361	0.1665
P45954	Short/branched chain specific acyl-CoA dehydrogenase, mitochondrial; SBCAD; EC=1.3.8.5; 2-methyl branched chain acyl-CoA dehydrogenase; 2-MEBCAD; 2-methylbutyryl-coenzyme A dehydrogenase; 2-methylbutyryl-CoA dehydrogenase; Flags: Precursor;	DAKIGTIYEGASNIQ	DAKIGTIYEGTSNIQ	1.01918	0.09908	1.07999	0	1.00074	0.47912	1.01721	0.05684
Q9P2R7	Succinyl-CoA ligase [ADP-forming] subunit beta, mitochondrial; EC=6.2.1.5; ATP-specific succinyl-CoA synthetase subunit beta; Renal carcinoma antigen NY-REN-39; Succinyl-CoA synthetase beta-A chain; SCS-betaA; Flags: Precursor;	DAKINFDSNSAYRQK	DAKINFDSNSAYRQK	1.01985	0.23866	1.04035	0.02163	1.06194	0	1.07359	0
Q9Y2I7	1-phosphatidylinositol 3-phosphate 5-kinase; Phosphatidylinositol 3-phosphate 5-kinase; EC=2.7.1.150; FYVE finger-containing phosphoinositide kinase; PIKfyve; Phosphatidylinositol 3-phosphate 5-kinase type III; PIPkin-III; Type III PIP kinase;	DASPRNISPGLQNGE	DASPRNASPGLPNGE	1.05088	0.00283	-1.001	0.47021	-1.01097	0.16666	-1.03244	0.00072
P12931	Proto-oncogene tyrosine-protein kinase Src; EC=2.7.10.2; Proto-oncogene c-Src; pp60c-src; p60-Src;	DASQRRRSLEPAENV	DASQRRRSLESAENT	1.05761	0.00035	1.02534	0.02466	1.0637	0.0117	1.12798	0.00427
Q6P6C2	RNA demethylase ALKBH5; EC=1.14.11.-; Alkylated DNA repair protein alkB homolog 5; Alpha-ketoglutarate-dependent dioxygenase alkB homolog 5;	DCSEAAGSPARKVKM	DCSEAAGSPARKVKM	1.04918	0.00125	1.02107	0.05345	-1.03912	0.00131	1.01894	0.05009
Q14164	Inhibitor of nuclear factor kappa-B kinase subunit epsilon; I-kappa-B kinase epsilon; IKK-E; IKK-epsilon; IkBKE; EC=2.7.11.10; Inducible I kappa-B kinase; IKK-i;	DDDEKFVSVYGTEEY	DDDEKFVSVYGTEEY	1.02151	0.04211	-1.01483	0.19846	1.00518	0.35797	1.03866	2e-05
Q16665	Hypoxia-inducible factor 1-alpha; HIF-1-alpha; HIF1-alpha; ARNT-interacting protein; Basic-helix-loop-helix-PAS protein MOP1; Class E basic helix-loop-helix protein 78; bHLHe78; Member of PAS protein 1; PAS domain-containing protein 8;	DDDFQLRSFDQLSPL	DDDFQLRSFDQLSPL	1.05056	0.0691	1.03007	0.07031	1.06461	1e-05	1.08708	0
P07948	Tyrosine-protein kinase Lyn; EC=2.7.10.2; Lck/Yes-related novel protein tyrosine kinase; V-yes-1 Yamaguchi sarcoma viral related oncogene homolog; p53Lyn; p56Lyn;	DDFYTATEGQYQQQP	DDFYTATEGQYQQQP	1.01437	0.21712	1.04057	0.00187	-1.00638	0.26539	1.04656	0.00032
P54753	Ephrin type-B receptor 3; EC=2.7.10.1; EPH-like tyrosine kinase 2; EPH-like kinase 2; Embryonic kinase 2; EK2; hEK2; Tyrosine-protein kinase TYRO6; Flags: Precursor;	DDPSDPTYTSSLGGK	DDPSDPTYTSSLGGK	1.00581	0.33431	-1.00536	0.33793	-1.01955	0.05353	1.04129	0
P20645	Cation-dependent mannose-6-phosphate receptor; CD Man-6-P receptor; CD-MPR; 46 kDa mannose 6-phosphate receptor; MPR 46; Flags: Precursor;	DDQLGEESEERDDHL	DDQLGEESEERDDHL	1.04819	0.00068	1.02345	0.06938	1.04988	0.00851	1.14808	0.0014
P19367	Hexokinase-1; EC=2.7.1.1; Brain form hexokinase; Hexokinase type I; HK I;	DDSILVKTVCGVVSR	DDSILVKTVCGVVSK	1.05832	0.00015	1.03275	0.01095	-1.03261	0.01791	1.03676	0.01478
P29323	Ephrin type-B receptor 2; EC=2.7.10.1; Developmentally-regulated Eph-related tyrosine kinase; ELK-related tyrosine kinase; EPH tyrosine kinase 3; EPH-like kinase 5; EK5; hEK5; Renal carcinoma antigen NY-REN-47; Tyrosine-protein kinase TYRO5; Tyrosine-protein kinase receptor EPH-3; Flags: Precursor;	DDTSDPTYTSALGGK	DDTSDPTYTSALGGK	1.02199	0.19135	1.0114	0.23552	1.06754	0	1.05332	0.00143
P54762	Ephrin type-B receptor 1; EC=2.7.10.1; ELK; EPH tyrosine kinase 2; EPH-like kinase 6; EK6; hEK6; Neuronally-expressed EPH-related tyrosine kinase; NET; Tyrosine-protein kinase receptor EPH-2; Flags: Precursor;	DDTSDPTYTSSLGGK	DDTSDPTYTSSLGGK	-1.00899	0.36176	-1.02687	0.06331	1.04772	0.00049	1.04231	0.00063
P01112	GTPase HRas; H-Ras-1; Ha-Ras; Transforming protein p21; c-H-ras; p21ras; Contains: GTPase HRas, N-terminally processed; Flags: Precursor;	DESGPGCMSCKCVLS	DEGGPGCLSCRCLLS	1.04072	0.00132	-1.0373	0.00285	-1.02653	0.02741	1.00454	0.3057
P40189	Interleukin-6 receptor subunit beta; IL-6 receptor subunit beta; IL-6R subunit beta; IL-6R-beta; IL-6RB; CDw130; Interleukin-6 signal transducer; Membrane glycoprotein 130; gp130; Oncostatin-M receptor subunit alpha; CD_antigen=CD130; Flags: Precursor;	DEGMPKSYLPQTVRQ	DEGMPKSYLPQTVRR	1.01341	0.22472	-1.00793	0.34905	-1.01233	0.16677	1.05341	0
Q13131	5'-AMP-activated protein kinase catalytic subunit alpha-1; AMPK subunit alpha-1; EC=2.7.11.1; Acetyl-CoA carboxylase kinase; ACACA kinase; EC=2.7.11.27; Hydroxymethylglutaryl-CoA reductase kinase; HMGCR kinase; EC=2.7.11.31; Tau-protein kinase PRKAA1; EC=2.7.11.26;	DEITEAKSGTATPQR	DEITEAKSGTATPQR	1.05422	0.00132	1.03461	0.0255	1.04716	0.01055	1.13828	0.0029
P50502	Hsc70-interacting protein; Hip; Aging-associated protein 2; Progesterone receptor-associated p48 protein; Protein FAM10A1; Putative tumor suppressor ST13; Renal carcinoma antigen NY-REN-33; Suppression of tumorigenicity 13 protein;	DEPSSEESDLEIDKE	DEPSSEESDLEIDNE	1.03624	0.02985	1.0362	0.00276	-1.01231	0.22549	1.05379	0
Q16539	Mitogen-activated protein kinase 14; MAP kinase 14; MAPK 14; EC=2.7.11.24; Cytokine suppressive anti-inflammatory drug-binding protein; CSAID-binding protein; CSBP; MAP kinase MXI2; MAX-interacting protein 2; Mitogen-activated protein kinase p38 alpha; MAP kinase p38 alpha; Stress-activated protein kinase 2a; SAPK2a;	DEPVADPYDQSFESR	DEPVADPYDQSFESR	-1.00371	0.44557	-1.03601	0.01266	1.01883	0.16619	-1.0311	0.02483
Q86U86	Protein polybromo-1; hPB1; BRG1-associated factor 180; BAF180; Polybromo-1D;	DFDDGHHSVSTPGPS	DFDDGHHSVSTPGPS	1.00785	0.2588	1.00886	0.26438	1.005	0.36026	1.04402	2e-05
P07358	Complement component C8 beta chain; Complement component 8 subunit beta; Flags: Precursor;	DFGTHYITEAVLGGI	DFGTHYITEAVLGGI	1.00495	0.40323	-1.02568	0.01945	-1.01904	0.10599	1.06296	0
P24593	Insulin-like growth factor-binding protein 5; IBP-5; IGF-binding protein 5; IGFBP-5; Flags: Precursor;	DGDFQCHTFDSSNVE	DGDFQCHTFDSSNVE	1.06674	0.01251	1.03391	0.04443	1.061	0.00155	1.1561	0.00075
P54646	5'-AMP-activated protein kinase catalytic subunit alpha-2; AMPK subunit alpha-2; EC=2.7.11.1; Acetyl-CoA carboxylase kinase; ACACA kinase; EC=2.7.11.27; Hydroxymethylglutaryl-CoA reductase kinase; HMGCR kinase; EC=2.7.11.31;	DGEFLRTSCGSPNYA	DGEFLRTSCGSPNYA	1.01967	0.14848	1.03589	0.0206	1.02511	0.05621	1.06699	0.00015
P62993	Growth factor receptor-bound protein 2; Adapter protein GRB2; Protein Ash; SH2/SH3 adapter GRB2;	DGFIPKNYIEMKPHP	DGFIPKNYIEMKPHP	1.04059	0.05694	1.04097	0.00149	1.02176	0.06879	1.06602	0
P17655	Calpain-2 catalytic subunit; EC=3.4.22.53; Calcium-activated neutral proteinase 2; CANP 2; Calpain M-type; Calpain large polypeptide L2; Calpain-2 large subunit; Millimolar-calpain; M-calpain; Flags: Precursor;	DGNWRRGSTAGGCRN	DGNWRRGSTAGGCRN	1.00746	0.32497	1.00964	0.30468	1.04397	0.00205	1.07692	0
Q96EB6	NAD-dependent protein deacetylase sirtuin-1; hSIRT1; EC=3.5.1.-; Regulatory protein SIR2 homolog 1; SIR2-like protein 1; hSIR2; Contains: SirtT1 75 kDa fragment; 75SirT1;	DGPGLERSPGEPGGA	DGPGVGRSSGEPGGT	1.00892	0.32953	-1.03404	0.00594	1.00917	0.29109	1.06486	0
P42224	Signal transducer and activator of transcription 1-alpha/beta; Transcription factor ISGF-3 components p91/p84;	DGPKGTGYIKTELIS	DGPKGTGYIKTELIS	1.06373	0.01965	1.00453	0.41923	1.10196	0.0002	1.14185	0.00269
Q14195	Dihydropyrimidinase-related protein 3; DRP-3; Collapsin response mediator protein 4; CRMP-4; Unc-33-like phosphoprotein 1; ULIP-1;	DGPVFDLTTTPKGGT	DGPVFDLTSTPKAST	1.01796	0.22609	1.05059	0.01742	1.05308	0.0004	1.08008	0
Q14790	Caspase-8; CASP-8; EC=3.4.22.61; Apoptotic cysteine protease; Apoptotic protease Mch-5; CAP4; FADD-homologous ICE/ced-3-like protease; FADD-like ICE; FLICE; ICE-like apoptotic protease 5; MORT1-associated ced-3 homolog; MACH; Contains: Caspase-8 subunit p18; Contains: Caspase-8 subunit p10; Flags: Precursor;	DGQEAPIYELTSQFT	DGQEASIYELTSYFT	1.01124	0.32363	1.00934	0.30596	1.0676	1e-05	1.07697	1e-05
Q16828	Dual specificity protein phosphatase 6; EC=3.1.3.16; EC=3.1.3.48; Dual specificity protein phosphatase PYST1; Mitogen-activated protein kinase phosphatase 3; MAP kinase phosphatase 3; MKP-3;	DGSCSSSSPPLPVLG	DGSCSSSSPPLPVLG	-1.01266	0.30273	-1.03234	0.01027	1.03063	0.03914	1.04292	0.00149
Q92529	SHC-transforming protein 3; Neuronal Shc; N-Shc; Protein Rai; SHC-transforming protein C; Src homology 2 domain-containing-transforming protein C3; SH2 domain protein C3;	DGSDHPYYNSIPSKM	DGSDHPYYNSIPSKT	1.04104	0.09893	1.01899	0.16939	1.104	0.00119	1.1735	0.00013
Q16649	Nuclear factor interleukin-3-regulated protein; E4 promoter-binding protein 4; Interleukin-3 promoter transcriptional activator; Interleukin-3-binding protein 1; Transcriptional activator NF-IL3A;	EATQKLSSPIDMTSK	DGTQKLSSPVDMTSK	1.03928	0.07272	1.02992	0.0606	1.04753	0.00028	1.06128	0
P11362	Fibroblast growth factor receptor 1; FGFR-1; EC=2.7.10.1; Basic fibroblast growth factor receptor 1; BFGFR; bFGF-R-1; Fms-like tyrosine kinase 2; FLT-2; N-sam; Proto-oncogene c-Fgr; CD_antigen=CD331; Flags: Precursor;	DIHHIDYYKKTTNGR	DIHHIDYYKKTTNGR	-1.0445	0.04413	1.04571	0.01912	1.02095	0.10756	1.00065	0.48218
P07333	Macrophage colony-stimulating factor 1 receptor; CSF-1 receptor; CSF-1-R; CSF-1R; M-CSF-R; EC=2.7.10.1; Proto-oncogene c-Fms; CD_antigen=CD115; Flags: Precursor;	DIMNDSNYIVKGNAR	DIMNDSNYIVKGNAR	1.03314	0.13626	1.00367	0.41594	1.05826	0	1.0593	2e-05
P09619	Platelet-derived growth factor receptor beta; PDGF-R-beta; PDGFR-beta; EC=2.7.10.1; Beta platelet-derived growth factor receptor; Beta-type platelet-derived growth factor receptor; CD140 antigen-like family member B; Platelet-derived growth factor receptor 1; PDGFR-1; CD_antigen=CD140b; Flags: Precursor;	DIMRDSNYISKGSTF	DIMRDSNYISKGSTF	1.0287	0.00733	1.01645	0.14028	1.00522	0.32474	1.03354	4e-05
P36888	Receptor-type tyrosine-protein kinase FLT3; EC=2.7.10.1; FL cytokine receptor; Fetal liver kinase-2; FLK-2; Fms-like tyrosine kinase 3; FLT-3; Stem cell tyrosine kinase 1; STK-1; CD_antigen=CD135; Flags: Precursor;	DIMSDSNYVVRGNAR	DIMSDSNYVIRGNAR	-1.04083	0.07822	-1.01591	0.21181	1.01257	0.24059	1.03829	0.00721
P35968	Vascular endothelial growth factor receptor 2; VEGFR-2; EC=2.7.10.1; Fetal liver kinase 1; FLK-1; Kinase insert domain receptor; KDR; Protein-tyrosine kinase receptor flk-1; CD_antigen=CD309; Flags: Precursor;	DIYKDPDYVRKGDAR	DIYKDPDYVRKGDAR	-1.031	0.04405	1.01602	0.16252	-1.03714	0.02089	-1.01765	0.07148
P04629	High affinity nerve growth factor receptor; EC=2.7.10.1; Neurotrophic tyrosine kinase receptor type 1; TRK1-transforming tyrosine kinase protein; Tropomyosin-related kinase A; Tyrosine kinase receptor; Tyrosine kinase receptor A; Trk-A; gp140trk; p140-TrkA; Flags: Precursor;	DIYSTDYYRVGGRTM	DIYSTDYYRVGGRTM	-1.00214	0.4596	1.00624	0.39347	1.03857	0.00364	1.03277	0.00272
P21709	Ephrin type-A receptor 1; hEpha1; EC=2.7.10.1; EPH tyrosine kinase; EPH tyrosine kinase 1; Erythropoietin-producing hepatoma receptor; Tyrosine-protein kinase receptor EPH; Flags: Precursor;	DKLWLKPYVDLQAYE	DKLWLKPYVDLQAYE	1.02549	0.13557	1.00896	0.31251	1.0175	0.23886	1.11009	0.0173
P46940	Ras GTPase-activating-like protein IQGAP1; p195;	DKMKKSKSVKEDSNL	DKMKKSKTIKEDSSL	1.00591	0.40856	1.0152	0.21277	-1.03353	0.00222	-1.02674	0.00387
Q8N122	Regulatory-associated protein of mTOR; Raptor; p150 target of rapamycin (TOR)-scaffold protein;	DKMRRASSYSSLNSL	DKMRRVSSYSSLNSL	-1.01593	0.25241	-1.02933	0.03525	1.01319	0.12508	1.01445	0.0749
P11171	Protein 4.1; P4.1; 4.1R; Band 4.1; EPB4.1;	DKRLSTHSPFRTLNI	DKRLSTHSPFRTLNI	-1.01665	0.13281	-1.0118	0.18272	-1.02146	0.04084	-1.0605	0
Q9UQM7	Calcium/calmodulin-dependent protein kinase type II subunit alpha; CaM kinase II subunit alpha; CaMK-II subunit alpha; EC=2.7.11.17;	DLINKMLTINPSKRI	DLINKMLTINPSKRI	1.00969	0.30667	-1.07289	0.00015	-1.03263	0.00332	-1.07785	0
O00763	Acetyl-CoA carboxylase 2; EC=6.4.1.2; ACC-beta; Includes: Biotin carboxylase; EC=6.3.4.14;	DLITKEASFEYLQNE	DLITKEASFEYLQNE	1.02166	0.19464	1.01698	0.21741	1.02765	0.11871	1.1333	0.00372
P54753	Ephrin type-B receptor 3; EC=2.7.10.1; EPH-like tyrosine kinase 2; EPH-like kinase 2; Embryonic kinase 2; EK2; hEK2; Tyrosine-protein kinase TYRO6; Flags: Precursor;	DLLRIGVTLAGHQKK	DLLRIGVTLAGHQKK	-1.00705	0.38155	-1.01526	0.24978	1.19384	0	-1.039	0.00153
Q96KC8	DnaJ homolog subfamily C member 1; DnaJ protein homolog MTJ1; Flags: Precursor;	DIAEQNESSDEESLR	DLSEQRESSDEESQQ	-1.00125	0.47604	1.02184	0.0847	-1.00825	0.26307	-1.00155	0.43837
Q6P2H3	Centrosomal protein of 85 kDa; Cep85; Coiled-coil domain-containing protein 21;	DLGAMKHSPGLSRDL	DLSSMKRSPGLSRDF	-1.0486	0.00095	-1.00763	0.34492	-1.03521	0.00242	-1.01962	0.0193
O95125	Zinc finger protein 202; Zinc finger protein with KRAB and SCAN domains 10;	DLVRHQRTHTGEKPF	DLVRHQRTHTGEKPF	-1.05342	0.09348	-1.03585	0.08771	1.02009	0.19253	1.01985	0.15594
P13929	Beta-enolase; EC=4.2.1.11; 2-phospho-D-glycerate hydro-lyase; Enolase 3; Muscle-specific enolase; MSE; Skeletal muscle enolase;	DLVVGLCTGQIKTGA	DLVVGLCTGQIKTGA	1.01327	0.29608	-1.02743	0.0919	1.12061	0	1.0238	0.09105
Q99541	Perilipin-2; Adipophilin; Adipose differentiation-related protein; ADRP;	DLVQKPSYYVRLGSL	DMVQKPSYYVRLGSL	-1.02516	0.18318	1.0305	0.10537	1.08886	0.01087	1.16198	0.00121
Q9ULC5	Long-chain-fatty-acid--CoA ligase 5; EC=6.2.1.3; Long-chain acyl-CoA synthetase 5; LACS 5;	DNGPCLGYRKPNQPY	DNGPCLGYRKPNQPY	1.009	0.27226	1.04164	0.01043	-1.01168	0.15313	1.00768	0.17993
Q16555	Dihydropyrimidinase-related protein 2; DRP-2; Collapsin response mediator protein 2; CRMP-2; N2A3; Unc-33-like phosphoprotein 2; ULIP-2;	DNIPRRTTQRIVAPP	DNIPRRTTQRIVAPP	1.01979	0.16555	-1.03926	0.0153	1.04992	0.0004	1.00679	0.28208
Q9D415	Disks large-associated protein 1; DAP-1; Guanylate kinase-associated protein; PSD-95/SAP90-binding protein 1; SAP90/PSD-95-associated protein 1; SAPAP1;	DPAGLLTSPKFRSRN	DPAGLLTSPKFRSRN	-1.01407	0.28644	-1.03756	0.008	1.02611	0.01958	1.00112	0.45664
P04406	Glyceraldehyde-3-phosphate dehydrogenase; GAPDH; EC=1.2.1.12; Peptidyl-cysteine S-nitrosylase GAPDH; EC=2.6.99.-;	DPFIDLNYMVYMFQY	DPFIDLHYMVYMFQY	-1.04381	0.0257	1.01584	0.24083	-1.05092	0.00105	1.01003	0.25167
P40763	Signal transducer and activator of transcription 3; Acute-phase response factor;	DPGSAAPYLKTKFIC	DPGSAAPYLKTKFIC	-1.05175	0.06532	-1.01586	0.25132	-1.04207	0.09352	1.00883	0.31126
Q53H80	Akirin-2;	DPLLSPASPKRRRCA	DPLLSPASPKRRRCA	1.01172	0.28479	1.07265	0.00014	1.06627	0.01078	1.08466	0.04634
O15111	Inhibitor of nuclear factor kappa-B kinase subunit alpha; I-kappa-B kinase alpha; IKK-A; IKK-alpha; IkBKA; IkappaB kinase; EC=2.7.11.10; Conserved helix-loop-helix ubiquitous kinase; I-kappa-B kinase 1; IKK1; Nuclear factor NF-kappa-B inhibitor kinase alpha; NFKBIKA; Transcription factor 16; TCF-16;	DQGSLCTSFVGTLQY	DQGSLCTSFVGTLQY	-1.03234	0.05738	-1.03584	0.0331	-1.02954	0.03039	1.00933	0.21246
Q96FA3	E3 ubiquitin-protein ligase pellino homolog 1; Pellino-1; EC=6.3.2.-; Pellino-related intracellular-signaling molecule;	DQHSISYTLSRAQTV	DQHSISYTLSRAQTV	-1.01677	0.16644	1.00061	0.48507	-1.01477	0.07616	-1.03143	0.00096
P55895	V(D)J recombination-activating protein 2; RAG-2;	EQTTFTNSQTSTEDP	DQITLTSSQTSTEDP	1.03796	0.00803	1.01423	0.16017	-1.02317	0.04953	1.00571	0.29303
P16885	1-phosphatidylinositol 4,5-bisphosphate phosphodiesterase gamma-2; EC=3.1.4.11; Phosphoinositide phospholipase C-gamma-2; Phospholipase C-IV; PLC-IV; Phospholipase C-gamma-2; PLC-gamma-2;	DQKWTRHYCAIADAK	DQKWTRHYCAVADAK	-1.01644	0.12799	-1.01951	0.20508	-1.00848	0.24341	1.0055	0.26896
Q05769	Prostaglandin G/H synthase 2; EC=1.14.99.1; Cyclooxygenase-2; COX-2; Glucocorticoid-regulated inflammatory cyclooxygenase; Gripghs; Macrophage activation-associated marker protein P71/73; PES-2; PHS II; Prostaglandin H2 synthase 2; PGH synthase 2; PGHS-2; Prostaglandin-endoperoxide synthase 2; TIS10 protein; Flags: Precursor;	DQSREMKYQSLNEYR	DQSREMKYQSFNEYR	1.03687	0.00471	1.02113	0.10321	1.0462	0.05373	1.1394	0.00227
P10809	60 kDa heat shock protein, mitochondrial; 60 kDa chaperonin; Chaperonin 60; CPN60; Heat shock protein 60; HSP-60; Hsp60; HuCHA60; Mitochondrial matrix protein P1; P60 lymphocyte protein; Flags: Precursor;	DRGYISPYFINTSKG	DRGYISPYFINTSKG	1.03066	0.03387	1.02629	0.03465	1.01174	0.18534	1.02832	0.01074
Q05397	Focal adhesion kinase 1; FADK 1; EC=2.7.10.2; Focal adhesion kinase-related nonkinase; FRNK; Protein phosphatase 1 regulatory subunit 71; PPP1R71; Protein-tyrosine kinase 2; p125FAK; pp125FAK;	DRSNDKVYENVTGLV	DRSNDRVYENVTGLV	1.02427	0.01868	-1.02931	0.05056	1.00577	0.33391	1.00871	0.13785
Q14289	Protein-tyrosine kinase 2-beta; EC=2.7.10.2; Calcium-dependent tyrosine kinase; CADTK; Calcium-regulated non-receptor proline-rich tyrosine kinase; Cell adhesion kinase beta; CAK-beta; CAKB; Focal adhesion kinase 2; FADK 2; Proline-rich tyrosine kinase 2; Related adhesion focal tyrosine kinase; RAFTK;	DRTDDLVYLNVMELV	DRTDDLVYLNVMELV	1.00576	0.36974	-1.03522	0.0135	-1.0299	0.0057	-1.00339	0.33078
Q15075	Early endosome antigen 1; Endosome-associated protein p162; Zinc finger FYVE domain-containing protein 2;	DRVLSLETSVNELNS	DRVLSLESSINELNS	1.0342	0.01501	-1.00331	0.38341	1.03867	0.06772	1.11691	0.0073
P24666	Low molecular weight phosphotyrosine protein phosphatase; LMW-PTP; LMW-PTPase; EC=3.1.3.48; Adipocyte acid phosphatase; Low molecular weight cytosolic acid phosphatase; EC=3.1.3.2; Red cell acid phosphatase 1;	DSAATSGYEIGNPPD	DSAATSTYELGNPPD	1.03404	0.03753	1.0137	0.19202	-1.01223	0.18223	1.03195	0.00129
P14921	Protein C-ets-1; p54;	DSFESIESYDSCDRL	DSFESIESYDSCDRL	1.00771	0.33544	1.01707	0.21501	-1.03135	0.00332	-1.05257	0
P31321	cAMP-dependent protein kinase type I-beta regulatory subunit;	DSHDEEVSPTPPNPV	DSREDEISPPPPNPV	1.01698	0.07255	1.00779	0.34017	-1.01197	0.1578	1.03177	0.0001
Q96G03	Phosphoglucomutase-2; PGM 2; EC=5.4.2.2; Glucose phosphomutase 2; Phosphodeoxyribomutase; Phosphopentomutase; EC=5.4.2.7;	DARLDQETAQWLRWD	DSRLDQETAQWLRWD	-1.02657	0.06671	-1.00664	0.33176	-1.01449	0.11308	1.03359	8e-05
P31153	S-adenosylmethionine synthase isoform type-2; AdoMet synthase 2; EC=2.5.1.6; Methionine adenosyltransferase 2; MAT 2; Methionine adenosyltransferase II; MAT-II;	DSSKGFDYKTCNVLV	DSSKGFDYKTCNVLV	1.05251	9e-05	1.02054	0.08825	1.02043	0.12068	1.0907	0.05435
P52799	Ephrin-B2; EPH-related receptor tyrosine kinase ligand 5; LERK-5; HTK ligand; HTK-L; Flags: Precursor;	DSVFCPHYEKVSGDY	DSVFCPHYEKVSGDY	-1.06351	0.0142	1.02826	0.0422	-1.04031	0.01771	1.01165	0.23248
P61586	Transforming protein RhoA; Rho cDNA clone 12; h12; Flags: Precursor;	DTAGQEDYDRLRPLS	DTAGQEDYDRLRPLS	1.01842	0.12557	-1.01827	0.1159	-1.03779	0.00124	-1.05209	0
P62491	Ras-related protein Rab-11A; Rab-11; YL8; Flags: Precursor;	DTAGQERYRAITSAY	DTAGQERYRAITSAY	1.003	0.4338	-1.02665	0.01883	-1.04391	0.0003	-1.02334	0.01206
Q15418	Ribosomal protein S6 kinase alpha-1; S6K-alpha-1; EC=2.7.11.1; 90 kDa ribosomal protein S6 kinase 1; p90-RSK 1; p90RSK1; p90S6K; MAP kinase-activated protein kinase 1a; MAPK-activated protein kinase 1a; MAPKAP kinase 1a; MAPKAPK-1a; Ribosomal S6 kinase 1; RSK-1;	DTEFTSRTPKDSPGI	DTEFTSRTPKDSPGI	1.00259	0.43485	1.00907	0.3023	-1.00645	0.32463	-1.00778	0.20776
P00519	Tyrosine-protein kinase ABL1; EC=2.7.10.2; Abelson murine leukemia viral oncogene homolog 1; Abelson tyrosine-protein kinase 1; Proto-oncogene c-Abl; p150;	DTEWRSVTLPRDLQS	DTEWRSVTLPRDLQS	1.00532	0.30557	1.06217	3e-05	-1.00447	0.3807	-1.00099	0.46979
P43403	Tyrosine-protein kinase ZAP-70; EC=2.7.10.2; 70 kDa zeta-chain associated protein; Syk-related tyrosine kinase;	DTLNSDGYTPEPARI	DTLNSDGYTPEPARL	1.01738	0.16047	1.02755	0.03558	-1.00073	0.47555	1.01011	0.18916
P50416	Carnitine O-palmitoyltransferase 1, liver isoform; CPT1-L; EC=2.3.1.21; Carnitine O-palmitoyltransferase I, liver isoform; CPT I; CPTI-L; Carnitine palmitoyltransferase 1A;	DINPNIPYPTRLQWD	DTNPNIPYPTRLQWD	1.02787	0.08688	1.0111	0.23762	-1.01527	0.06044	-1.01513	0.05141
P49711	Transcriptional repressor CTCF; 11-zinc finger protein; CCCTC-binding factor; CTCFL paralog;	DTVIARKSDLGVHLR	DTVIARKSDLGVHLR	-1.00625	0.3697	-1.06358	0.00114	1.02921	0.04045	-1.1057	0
P06213	Insulin receptor; IR; EC=2.7.10.1; CD_antigen=CD220; Contains: Insulin receptor subunit alpha; Contains: Insulin receptor subunit beta; Flags: Precursor;	DVFPCSVYVPDEWEV	DVFPCSVYVPDEWEV	1.01178	0.22533	1.03636	0.09579	-1.01746	0.21115	1.07695	0.09397
P22607	Fibroblast growth factor receptor 3; FGFR-3; EC=2.7.10.1; CD_antigen=CD333; Flags: Precursor;	DVHNLDYYKKTTNGR	DVHNLDYYKKTTNGR	-1.01308	0.16238	1.03462	0.00813	-1.02687	0.02044	-1.02333	0.03406
P33527	Multidrug resistance-associated protein 1; ATP-binding cassette sub-family C member 1; Leukotriene C(4) transporter; LTC4 transporter;	DISRHHNSTAELQKA	DVSRHHTSTAELRKP	-1.01584	0.21837	-1.00932	0.26579	-1.03766	0.00043	-1.03494	0.00085
P08581	Hepatocyte growth factor receptor; HGF receptor; EC=2.7.10.1; HGF/SF receptor; Proto-oncogene c-Met; Scatter factor receptor; SF receptor; Tyrosine-protein kinase Met; Flags: Precursor;	DMYDKEYYSVHNKTG	DVYDKEYYSVHNKTG	1.00176	0.45489	-1.0713	0.00018	-1.01657	0.05047	-1.01288	0.07736
P68400	Casein kinase II subunit alpha; CK II alpha; EC=2.7.11.1;	DWGLAEFYHPGQEYN	DWGLAEFYHPGQEYN	1.00584	0.37928	1.04642	0.01578	-1.07544	6e-05	1.03724	0.03606
Q99759	Mitogen-activated protein kinase kinase kinase 3; EC=2.7.11.25; MAPK/ERK kinase kinase 3; MEK kinase 3; MEKK 3;	DYSDGRRTFPRIRRH	DYNDGRRTFPRIRRH	-1.03293	0.13285	1.11835	1e-05	1.00406	0.36316	1.00379	0.38335
O75886	Signal transducing adapter molecule 2; STAM-2; Hrs-binding protein;	EAPVYSVYSKLHPPA	EAPVYAVYSKIHHPA	1.03772	0.04126	-1.01956	0.18799	1.09589	0	-1.09045	0
Q9UHD2	Serine/threonine-protein kinase TBK1; EC=2.7.11.1; NF-kappa-B-activating kinase; T2K; TANK-binding kinase 1;	EDDEQFVSLYGTEEY	EDDEQFVSLYGTEEY	-1.01785	0.07711	-1.01329	0.23502	-1.01376	0.14444	-1.01198	0.13494
Q15375	Ephrin type-A receptor 7; EC=2.7.10.1; EPH homology kinase 3; EHK-3; EPH-like kinase 11; EK11; hEK11; Flags: Precursor;	EDDPEAVYTTTGGKI	EDDPEAAYTTTGGKI	1.01471	0.17518	1.0392	0.01291	1.02201	0.13404	1.13165	0.01258
P25963	NF-kappa-B inhibitor alpha; I-kappa-B-alpha; IkB-alpha; IkappaBalpha; Major histocompatibility complex enhancer-binding protein MAD3;	EDEESYDTESEFTEF	EDEESYDTESEFTED	-1.02471	0.06662	1.04092	0.00126	-1.03718	0.00543	1.00438	0.33038
P06239	Tyrosine-protein kinase Lck; EC=2.7.10.2; Leukocyte C-terminal Src kinase; LSK; Lymphocyte cell-specific protein-tyrosine kinase; Protein YT16; Proto-oncogene Lck; T cell-specific protein-tyrosine kinase; p56-LCK;	EDFFTATEGQYQPQP	EDFFTATEGQYQPQP	-1.00015	0.49666	1.03567	0.00793	-1.04297	0.0004	-1.0014	0.44843
P30101	Protein disulfide-isomerase A3; EC=5.3.4.1; 58 kDa glucose-regulated protein; 58 kDa microsomal protein; p58; Disulfide isomerase ER-60; Endoplasmic reticulum resident protein 57; ER protein 57; ERp57; Endoplasmic reticulum resident protein 60; ER protein 60; ERp60; Flags: Precursor;	EDKTVAYTEQKMTSG	EDKTVAYTEQKMTSG	1.03326	0.02647	-1.00051	0.48389	-1.04857	4e-05	-1.02953	0.00152
Q92783	Signal transducing adapter molecule 1; STAM-1;	EDPMYSMYAKLQNQP	EDPMYSMYAKLQNQQ	-1.00217	0.43631	1.01622	0.22732	-1.02791	0.01737	1.00961	0.12267
P41279	Mitogen-activated protein kinase kinase kinase 8; EC=2.7.11.25; Cancer Osaka thyroid oncogene; Proto-oncogene c-Cot; Serine/threonine-protein kinase cot; Tumor progression locus 2; TPL-2;	EDQPRCQSLDSALLE	EDQPRCQSLDSALFE	-1.03834	0.02628	-1.03928	0.03331	-1.03697	0.00079	-1.0006	0.4756
P04441	H-2 class II histocompatibility antigen gamma chain; Ia antigen-associated invariant chain; Ii; MHC class II-associated invariant chain; CD_antigen=CD74;	DDQRDLISNHEQLPI	EDQRDLISNHEQLPM	1.03182	0.02145	1.05187	0.00178	-1.01044	0.24527	1.08973	0.04721
O95757	Heat shock 70 kDa protein 4L; Heat shock 70-related protein APG-1; Osmotic stress protein 94;	EDTENWLYEDGEDQP	EDTENWLYEDGEDQP	-1.02923	0.03324	-1.03714	0.05503	-1.07969	0	1.00449	0.37205
O75553	Disabled homolog 1;	EDVEDPVYQYIVFEA	EDVEDPVYQYIVFEA	-1.03604	0.06103	-1.01277	0.22031	-1.09057	0	1.00371	0.36905
Q8WV28	B-cell linker protein; B-cell adapter containing a SH2 domain protein; B-cell adapter containing a Src homology 2 domain protein; Cytoplasmic adapter protein; Src homology 2 domain-containing leukocyte protein of 65 kDa; SLP-65;	EENADDSYEPPPVEQ	EEAGDDSYEPPPVEQ	-1.0248	0.09975	1.0306	0.02072	-1.05226	0.00195	1.01398	0.12863
Q6P2H3	Centrosomal protein of 85 kDa; Cep85; Coiled-coil domain-containing protein 21;	EEAQRRDSALQQLRT	EEAQRRETALQQLRT	-1.00296	0.42579	1.02503	0.04958	-1.05374	0.00023	-1.0181	0.04164
P49407	Beta-arrestin-1; Arrestin beta-1;	EEEEDGTGSPQLNNR	EEEEDGTGSPRLNDR	1.05104	0.00282	-1.03918	0.00109	-1.03209	0.00894	-1.04984	0
P17612	cAMP-dependent protein kinase catalytic subunit alpha; PKA C-alpha; EC=2.7.11.11;	EEEEIRVSINEKCGK	EEEEIRVSINEKCGK	1.04347	0.00416	1.00701	0.3256	-1.00327	0.42738	1.07948	0.07
Q9Y243	RAC-gamma serine/threonine-protein kinase; EC=2.7.11.1; Protein kinase Akt-3; Protein kinase B gamma; PKB gamma; RAC-PK-gamma; STK-2;	EEERMNCSPTSQIDN	EEERMNCSPTSQIDN	1.03152	0.00878	1.02557	0.02464	-1.01779	0.08582	-1.00311	0.37843
P10721	Mast/stem cell growth factor receptor Kit; SCFR; EC=2.7.10.1; Piebald trait protein; PBT; Proto-oncogene c-Kit; Tyrosine-protein kinase Kit; p145 c-kit; v-kit Hardy-Zuckerman 4 feline sarcoma viral oncogene homolog; CD_antigen=CD117; Flags: Precursor;	EEINGNNYVYIDPTQ	EEINGNNYVYIDPTQ	-1.03752	0.12222	-1.00017	0.49565	-1.05695	1e-05	1.01923	0.01433
P20810	Calpastatin; Calpain inhibitor; Sperm BS-17 component;	EEKPKPRSESELIDE	EEKPKPLSESELIDE	-1.05991	0.00526	1.01776	0.13067	-1.02433	0.03961	1.01742	0.03654
Q7L7X3	Serine/threonine-protein kinase TAO1; EC=2.7.11.1; Kinase from chicken homolog B; hKFC-B; MARK Kinase; MARKK; Prostate-derived sterile 20-like kinase 2; PSK-2; PSK2; Prostate-derived STE20-like kinase 2; Thousand and one amino acid protein kinase 1; TAOK1; hTAOK1;	EELNKRQTQKDLEHA	EELNKRQTQKDLEHA	1.01287	0.15525	1.00379	0.41632	-1.0114	0.13502	1.00291	0.35974
P29353	SHC-transforming protein 1; SHC-transforming protein 3; SHC-transforming protein A; Src homology 2 domain-containing-transforming protein C1; SH2 domain protein C1;	EEPPDHQYYNDFPGK	EEPPDHQYYNDFPGK	-1.00678	0.36173	1.03587	0.02187	-1.01995	0.10213	-1.00502	0.27965
P31946	14-3-3 protein beta/alpha; Protein 1054; Protein kinase C inhibitor protein 1; KCIP-1; Contains: 14-3-3 protein beta/alpha, N-terminally processed;	EESYKDSTLIMQLLR	EESYKDSTLIMQLLR	1.03274	0.02637	-1.07473	4e-05	-1.0212	0.03043	-1.03438	0.00019
Q15139	Serine/threonine-protein kinase D1; EC=2.7.11.13; Protein kinase C mu type; Protein kinase D; nPKC-D1; nPKC-mu;	EETEMKALGERVSIL	EETEMKALSERVSIL	1.05993	0.00127	-1.05742	0.00015	-1.03594	0.00379	-1.0713	0
P24385	G1/S-specific cyclin-D1; B-cell lymphoma 1 protein; BCL-1; BCL-1 oncogene; PRAD1 oncogene;	EEVDLACTPTDVRDV	EEVDLACTPTDVRDV	1.00598	0.37186	1.01884	0.10953	-1.00829	0.34797	1.10066	0.03019
O00763	Acetyl-CoA carboxylase 2; EC=6.4.1.2; ACC-beta; Includes: Biotin carboxylase; EC=6.3.4.14;	EFAEDRIYRHLEPAL	EFAEDRIYRHLEPAL	1.01088	0.28479	1.03342	0.04239	-1.01598	0.10367	1.0042	0.33364
P32121	Beta-arrestin-2; Arrestin beta-2;	EFDTNYATDDDIVFE	EFETNYATDDDIVFE	-1.05624	0.01857	1.02152	0.1006	-1.01903	0.08885	1.01883	0.03927
Q12933	TNF receptor-associated factor 2; EC=6.3.2.-; E3 ubiquitin-protein ligase TRAF2; Tumor necrosis factor type 2 receptor-associated protein 3;	DGCTWKGTLKEYESC	EGCSWKGTLKDYESC	-1.03209	0.07863	1.09608	1e-05	1.02545	0.03569	1.00176	0.44482
Q8K019	Bcl-2-associated transcription factor 1; Btf;	EGEPQEESPLKSKSQ	EGEPQEESPLKNKSQ	1.03488	0.02522	-1.03362	0.00387	-1.03683	0.00267	-1.02413	0.00146
P00558	Phosphoglycerate kinase 1; EC=2.7.2.3; Cell migration-inducing gene 10 protein; Primer recognition protein 2; PRP 2;	EGKGKDASGNKVKAE	EGKGKDASGNKVKAE	-1.02497	0.05621	1.00156	0.45763	1.08595	8e-05	1.08546	0.04095
P19174	1-phosphatidylinositol 4,5-bisphosphate phosphodiesterase gamma-1; EC=3.1.4.11; PLC-148; Phosphoinositide phospholipase C-gamma-1; Phospholipase C-II; PLC-II; Phospholipase C-gamma-1; PLC-gamma-1;	EGRNPGFYVEANPMP	EGRNPGFYVEANPMP	-1.01701	0.06377	1.00966	0.26657	1.01209	0.23454	1.04556	0.0012
P19174	1-phosphatidylinositol 4,5-bisphosphate phosphodiesterase gamma-1; EC=3.1.4.11; PLC-148; Phosphoinositide phospholipase C-gamma-1; Phospholipase C-II; PLC-II; Phospholipase C-gamma-1; PLC-gamma-1;	EGSFESRYQQPFEDF	EGSFEARYQQPFEDF	-1.05229	0.0115	1.01296	0.17572	1.0576	0.00014	-1.01059	0.1742
P06239	Tyrosine-protein kinase Lck; EC=2.7.10.2; Leukocyte C-terminal Src kinase; LSK; Lymphocyte cell-specific protein-tyrosine kinase; Protein YT16; Proto-oncogene Lck; T cell-specific protein-tyrosine kinase; p56-LCK;	EGSNPPASPLQDNLV	EGSNPPASPLQDNLV	1.00489	0.3351	1.00422	0.37505	1.0306	0.01548	1.00007	0.4969
Q4KWH8	1-phosphatidylinositol 4,5-bisphosphate phosphodiesterase eta-1; EC=3.1.4.11; Phosphoinositide phospholipase C-eta-1; Phospholipase C-eta-1; PLC-eta-1; Phospholipase C-like protein 3; PLC-L3;	EGTSQLASPLKLKYN	EGTSHLTSPLKVKYS	-1.03431	0.08683	-1.00667	0.38036	1.05783	0.00471	1.07856	0.08182
Q05682	Caldesmon; CDM;	EGVRNIKSMWEKGNV	EGVRNIKSMWEKGNV	-1.02054	0.07964	-1.01133	0.28348	-1.03446	0.00443	-1.03504	4e-05
P11137	Microtubule-associated protein 2; MAP-2;	EHGSQGTYSNTKENG	EHGSQGTYSNTKENG	-1.03496	0.01197	1.02085	0.07939	1.01095	0.19994	-1.00308	0.41113
O43741	5'-AMP-activated protein kinase subunit beta-2; AMPK subunit beta-2;	EHKIMVGSTDDPSVF	EHKIMVGSTDDPSVF	-1.01266	0.21796	1.02074	0.06516	1.03602	0.00338	-1.00664	0.23149
Q8WV28	B-cell linker protein; B-cell adapter containing a SH2 domain protein; B-cell adapter containing a Src homology 2 domain protein; Cytoplasmic adapter protein; Src homology 2 domain-containing leukocyte protein of 65 kDa; SLP-65;	EHSDSEMYVMPAEEN	EHSDSEMYVLPAEEA	1.00612	0.32673	-1.01802	0.09142	1.02251	0.06759	1.00425	0.3103
P07711	Cathepsin L1; EC=3.4.22.15; Cathepsin L; Major excreted protein; MEP; Contains: Cathepsin L1 heavy chain; Contains: Cathepsin L1 light chain; Flags: Precursor;	EEWGMGGYVKMAKDR	EHWGMNGYIKMAKDR	-1.04369	0.00591	-1.01081	0.2466	1.07502	0.00219	1.08802	0.04894
P55895	V(D)J recombination-activating protein 2; RAG-2;	EIARALHTPQRVLPL	EIARALQTPKRVQSL	1.00489	0.31431	-1.02518	0.03866	1.05545	9e-05	-1.09247	0
Q9NRZ5	1-acyl-sn-glycerol-3-phosphate acyltransferase delta; EC=2.3.1.51; 1-acylglycerol-3-phosphate O-acyltransferase 4; 1-AGP acyltransferase 4; 1-AGPAT 4; Lysophosphatidic acid acyltransferase delta; LPAAT-delta;	EIDKGSAYGNSDSKQ	EIDKGSAYGNMDSKQ	-1.0021	0.42983	1.03813	0.00897	1.02152	0.0445	-1.00235	0.4121
P16220	Cyclic AMP-responsive element-binding protein 1; CREB-1; cAMP-responsive element-binding protein 1;	EILSRRPSYRKILND	EILSRRPSYRKILND	-1.03721	0.0203	-1.07264	0.00054	-1.03553	0.00054	-1.01887	0.02744
Q16816	Phosphorylase b kinase gamma catalytic chain, skeletal muscle/heart isoform; PHK-gamma-M; EC=2.7.11.19; Phosphorylase kinase subunit gamma-1; Serine/threonine-protein kinase PHKG1; EC=2.7.11.1; EC=2.7.11.26;	EIVIRDPYALRPLRR	EIVIRDPYALRPLRR	-1.06701	0.02271	-1.02768	0.07857	1.02053	0.31015	1.17468	0.00147
Q96DR7	Rho guanine nucleotide exchange factor 26; SH3 domain-containing guanine exchange factor;	EKALDIDSDEESEPK	EKALDIDSDEESEPK	-1.02507	0.00981	1.01755	0.12756	1.00517	0.3698	1.01134	0.21122
P24941	Cyclin-dependent kinase 2; EC=2.7.11.22; Cell division protein kinase 2; p33 protein kinase;	EKIGEGTYGVVYKAR	EKIGEGTYGVVYKAR	-1.07703	0.00579	1.0425	0.04203	-1.03323	0.0535	-1.02133	0.13529
P06493	Cyclin-dependent kinase 1; CDK1; EC=2.7.11.22; EC=2.7.11.23; Cell division control protein 2 homolog; Cell division protein kinase 1; p34 protein kinase;	EKIGEGTYGVVYKGR	EKIGEGTYGVVYKGR	1.0176	0.15045	-1.0355	0.00097	-1.03302	0.00212	-1.03012	2e-05
O60825	6-phosphofructo-2-kinase/fructose-2,6-bisphosphatase 2; 6PF-2-K/Fru-2,6-P2ase 2; PFK/FBPase 2; 6PF-2-K/Fru-2,6-P2ase heart-type isozyme; Includes: 6-phosphofructo-2-kinase; EC=2.7.1.105; Includes: Fructose-2,6-bisphosphatase; EC=3.1.3.46;	EKKCSWASYMTNSPT	EKKCSWASYMTNSPT	-1.01127	0.2456	1.03924	0.00575	1.02164	0.03765	-1.02744	0.01031
Q91VH1	Adiponectin receptor protein 1;	EKMEEFVYKVWEGRW	EKMEEFVYKVWEGRW	-1.01644	0.17013	1.03215	0.09412	1.00927	0.25881	1.02701	0.00633
P52790	Hexokinase-3; EC=2.7.1.1; Hexokinase type III; HK III;	EKMISGMYLGEIVRH	EKMISGMYLGEIVRH	1.00466	0.37408	-1.02992	0.02705	1.01349	0.09652	-1.03943	0.00032
P52789	Hexokinase-2; EC=2.7.1.1; Hexokinase type II; HK II; Muscle form hexokinase;	EKMISGMYMGELVRL	EKMISGMYMGELVRL	1.00709	0.29205	-1.05525	0.00323	-1.02649	0.00958	-1.02194	0.00275
P29353	SHC-transforming protein 1; SHC-transforming protein 3; SHC-transforming protein A; Src homology 2 domain-containing-transforming protein C1; SH2 domain protein C1;	ELFDDPSYVNVQNLD	ELFDDPSYVNVQNLD	1.01641	0.16787	1.03875	0.03138	1.04717	0.00861	1.10388	0.02934
Q13555	Calcium/calmodulin-dependent protein kinase type II subunit gamma; CaM kinase II subunit gamma; CaMK-II subunit gamma; EC=2.7.11.17;	ELGKGAFSVVRRCVK	ELGKGAFSVVRRCVK	-1.11695	0.00229	1.06247	0.00667	-1.02719	0.16696	1.0355	0.12285
Q7L7X3	Serine/threonine-protein kinase TAO1; EC=2.7.11.1; Kinase from chicken homolog B; hKFC-B; MARK Kinase; MARKK; Prostate-derived sterile 20-like kinase 2; PSK-2; PSK2; Prostate-derived STE20-like kinase 2; Thousand and one amino acid protein kinase 1; TAOK1; hTAOK1;	ELNSFLESQKREYKL	ELNSFLESQKREYKL	-1.01482	0.14979	1.02724	0.05606	1.03487	0.00262	-1.00628	0.27204
Q9NYV4	Cyclin-dependent kinase 12; EC=2.7.11.22; EC=2.7.11.23; Cdc2-related kinase, arginine/serine-rich; CrkRS; Cell division cycle 2-related protein kinase 7; CDC2-related protein kinase 7; Cell division protein kinase 12; hCDK12;	ELPGGDLSPPDSPEP	ELPGGDPSPPDSPEP	1.02336	0.03806	1.05492	8e-05	1.00497	0.36346	-1.00405	0.38872
P14625	Endoplasmin; 94 kDa glucose-regulated protein; GRP-94; Heat shock protein 90 kDa beta member 1; Tumor rejection antigen 1; gp96 homolog; Flags: Precursor;	ELVKNLGTIAKSGTS	ELVKNLGTIAKSGTS	1.04234	0.00241	-1.0573	0.00013	-1.00066	0.47411	-1.08613	0
P35232	Prohibitin;	ELVSRQVSDDLTERA	ELVSRQVSDDLTERA	1.03886	0.00889	1.01252	0.23422	1.03324	0.03289	1.07961	0.05898
O60664	Perilipin-3; 47 kDa mannose 6-phosphate receptor-binding protein; 47 kDa MPR-binding protein; Cargo selection protein TIP47; Mannose-6-phosphate receptor-binding protein 1; Placental protein 17; PP17;	ELVSSKVSGAQEMVS	ELVSSKVSGARQAVS	1.02273	0.03402	1.02734	0.0333	-1.0067	0.353	-1.0562	5e-05
O15111	Inhibitor of nuclear factor kappa-B kinase subunit alpha; I-kappa-B kinase alpha; IKK-A; IKK-alpha; IkBKA; IkappaB kinase; EC=2.7.11.10; Conserved helix-loop-helix ubiquitous kinase; I-kappa-B kinase 1; IKK1; Nuclear factor NF-kappa-B inhibitor kinase alpha; NFKBIKA; Transcription factor 16; TCF-16;	EMRERLGTGGFGNVC	EMRERLGTGGFGNVC	1.00626	0.32948	1.04212	0.00149	1.00484	0.33429	1.01048	0.17723
Q06187	Tyrosine-protein kinase BTK; EC=2.7.10.2; Agammaglobulinemia tyrosine kinase; ATK; B-cell progenitor kinase; BPK; Bruton tyrosine kinase;	EMRHRFQTQQLLEMC	EMRHRFQTQQLLEMC	1.01206	0.27609	-1.01021	0.2821	-1.00302	0.38814	-1.02384	0.01065
Q00G26	Perilipin-5; Lipid storage droplet protein 5;	PPESRRRSQAELETL	ENGRRRHSQAELETL	1.05332	0.00137	1.00093	0.47411	1.0162	0.22671	1.09414	0.00625
P42338	Phosphatidylinositol 4,5-bisphosphate 3-kinase catalytic subunit beta isoform; PI3-kinase subunit beta; PI3K-beta; PI3Kbeta; PtdIns-3-kinase subunit beta; EC=2.7.1.153; Phosphatidylinositol 4,5-bisphosphate 3-kinase 110 kDa catalytic subunit beta; PtdIns-3-kinase subunit p110-beta; p110beta;	ENKKQPYYYPPFDKI	ENKKQPYYYPPFDKI	1.01697	0.15965	1.02761	0.04342	-1.01571	0.09614	1.04586	0.00019
P27986	Phosphatidylinositol 3-kinase regulatory subunit alpha; PI3-kinase regulatory subunit alpha; PI3K regulatory subunit alpha; PtdIns-3-kinase regulatory subunit alpha; Phosphatidylinositol 3-kinase 85 kDa regulatory subunit alpha; PI3-kinase subunit p85-alpha; PtdIns-3-kinase regulatory subunit p85-alpha;	ENTEDQYSLVEDDED	ENTEDQYSLVEDDED	1.02505	0.02389	-1.00875	0.30138	1.0092	0.22278	1.0433	0
Q99798	Aconitate hydratase, mitochondrial; Aconitase; EC=4.2.1.3; Citrate hydro-lyase; Flags: Precursor;	ENYGEGSSREHAALE	ENYGEGSSREHAALE	1.02363	0.0326	-1.01146	0.22889	1.01274	0.17846	1.0313	0.00144
P60484	Phosphatidylinositol 3,4,5-trisphosphate 3-phosphatase and dual-specificity protein phosphatase PTEN; EC=3.1.3.16; EC=3.1.3.48; EC=3.1.3.67; Mutated in multiple advanced cancers 1; Phosphatase and tensin homolog;	EPDHYRYSDTTDSDP	EPDHYRYSDTTDSDP	-1.03185	0.03244	1.00155	0.45318	-1.05226	0.00082	1.00516	0.27236
P14317	Hematopoietic lineage cell-specific protein; Hematopoietic cell-specific LYN substrate 1; LckBP1; p75;	EPEPENDYEDVEEMD	EPEPENDYEDVEEID	1.01384	0.21932	-1.00241	0.43033	-1.00051	0.48188	1.0533	0
P07858	Cathepsin B; EC=3.4.22.1; APP secretase; APPS; Cathepsin B1; Contains: Cathepsin B light chain; Contains: Cathepsin B heavy chain; Flags: Precursor;	EPGYSPTYKQDKHYG	EPGYSPSYKEDKHFG	1.04279	0.00297	1.01207	0.22083	1.04912	0.01919	1.113	0.00308
Q00653	Nuclear factor NF-kappa-B p100 subunit; DNA-binding factor KBF2; H2TF1; Lymphocyte translocation chromosome 10 protein; Nuclear factor of kappa light polypeptide gene enhancer in B-cells 2; Oncogene Lyt-10; Lyt10; Contains: Nuclear factor NF-kappa-B p52 subunit;	EPLCPLPSPPTSDSD	EPLCPLPSPPTSGSD	1.03198	0.01222	1.04434	0.00045	-1.04267	0.00014	1.03516	0.00143
P15304	Hormone-sensitive lipase; HSL; EC=3.1.1.79;	ESMRRSVSEAALAQP	EPMRRSVSEAALTQP	1.02868	0.01418	-1.01184	0.20168	1.00059	0.48457	1.02927	0.00069
Q9Y450	HBS1-like protein; ERFS;	EPVEEYDYEDLKESS	EPVEEYDYEDLKEFS	1.01362	0.24898	1.00575	0.3833	1.01506	0.13182	1.07859	0
Q5VWK5	Interleukin-23 receptor; IL-23 receptor; IL-23R; Flags: Precursor;	EQQYLTSSYINISTD	EQEYLTSSYINISTD	1.0612	0.00023	1.03129	0.06335	1.0575	0.00054	1.12858	0.00138
O15455	Toll-like receptor 3; CD_antigen=CD283; Flags: Precursor;	EQFEYAAYIIHAYKD	EQFEYAAYIIHAYKD	-1.09256	0.00049	1.04423	0.0507	-1.06916	0.01531	1.14338	4e-05
O00401	Neural Wiskott-Aldrich syndrome protein; N-WASP;	EQNSRPVSCSGRDAL	EQNSRPVSCSGRDAL	1.02258	0.05047	-1.0125	0.22015	-1.01049	0.23339	1.01786	0.02059
O43837	Isocitrate dehydrogenase [NAD] subunit beta, mitochondrial; EC=1.1.1.41; Isocitric dehydrogenase subunit beta; NAD(+)-specific ICDH subunit beta; Flags: Precursor;	EQTEGEYSSLEHESA	EQTEGEYSSLEHESA	1.01697	0.19479	1.06192	6e-05	1.00102	0.4695	1.03939	0.00101
Q9Y6W3	Calpain-7; EC=3.4.22.-; PalB homolog; PalBH;	ERAHFLVTQAFDEDE	ERAHFLVTQAFDEDE	1.00847	0.20834	-1.00811	0.24953	1.01202	0.21561	1.03464	0.00253
Q6P2H3	Centrosomal protein of 85 kDa; Cep85; Coiled-coil domain-containing protein 21;	EGISHVTSPSSDVIQ	ERISHATSPGSSVIQ	1.00828	0.31267	-1.03938	0.00073	-1.01325	0.18844	1.05697	0
O75582	Ribosomal protein S6 kinase alpha-5; S6K-alpha-5; EC=2.7.11.1; 90 kDa ribosomal protein S6 kinase 5; Nuclear mitogen- and stress-activated protein kinase 1; RSK-like protein kinase; RSKL;	EKLFQGYSFVAPSIL	ERLFQGYSFVAPSIL	1.01719	0.27484	-1.01215	0.27767	1.08215	0.00054	1.20368	0.00013
P15336	Cyclic AMP-dependent transcription factor ATF-2; cAMP-dependent transcription factor ATF-2; EC=2.3.1.48; Activating transcription factor 2; Cyclic AMP-responsive element-binding protein 2; CREB-2; cAMP-responsive element-binding protein 2; HB16; Histone acetyltransferase ATF2; cAMP response element-binding protein CRE-BP1;	ERNRAAASRCRQKRK	ERNRAAASRCRQKRK	-1.00368	0.40864	1.02669	0.12621	1.02011	0.06383	1.01592	0.10454
Q9P2K8	Eukaryotic translation initiation factor 2-alpha kinase 4; EC=2.7.11.1; GCN2-like protein;	ERPAGPGTPPPDSGP	ERPACPATPPPNSGP	1.02808	0.06306	1.03385	0.03178	1.00316	0.41568	1.06953	1e-05
Q8NHQ8	Ras association domain-containing protein 8; Carcinoma-associated protein HOJ-1;	ERTLYRQSLPPLAKL	ERTLYRQSLPPLAKL	1.0246	0.08677	-1.05725	0.00559	1.03527	0.01539	-1.03195	0.00098
P22681	E3 ubiquitin-protein ligase CBL; EC=6.3.2.-; Casitas B-lineage lymphoma proto-oncogene; Proto-oncogene c-Cbl; RING finger protein 55; Signal transduction protein CBL;	EGEEDTEYMTPSSRP	ESEEDTEYMTPSSRP	1.00761	0.30931	1.00925	0.22862	1.04185	0.00337	1.07952	0
O00459	Phosphatidylinositol 3-kinase regulatory subunit beta; PI3-kinase regulatory subunit beta; PI3K regulatory subunit beta; PtdIns-3-kinase regulatory subunit beta; Phosphatidylinositol 3-kinase 85 kDa regulatory subunit beta; PI3-kinase subunit p85-beta; PtdIns-3-kinase regulatory subunit p85-beta;	ESSQRGCYACSVVVD	ESSQRGCYACSVVVD	-1.01374	0.26654	-1.0252	0.03457	1.02065	0.09812	1.0858	1e-05
P07333	Macrophage colony-stimulating factor 1 receptor; CSF-1 receptor; CSF-1-R; CSF-1R; M-CSF-R; EC=2.7.10.1; Proto-oncogene c-Fms; CD_antigen=CD115; Flags: Precursor;	ESYEGNSYTFIDPTQ	ESYEGNSYTFIDPTQ	1.04916	0.06594	1.03623	0.02809	1.11562	1e-05	1.14819	6e-05
Q08881	Tyrosine-protein kinase ITK/TSK; EC=2.7.10.2; Interleukin-2-inducible T-cell kinase; IL-2-inducible T-cell kinase; Kinase EMT; T-cell-specific kinase; Tyrosine-protein kinase Lyk;	ETVVIALYDYQTNDP	ETVVIALYDYQTNDP	1.02375	0.16044	1.03789	0.01891	1.05382	0.00027	1.07752	0
O00329	Phosphatidylinositol 4,5-bisphosphate 3-kinase catalytic subunit delta isoform; PI3-kinase subunit delta; PI3K-delta; PI3Kdelta; PtdIns-3-kinase subunit delta; EC=2.7.1.153; Phosphatidylinositol 4,5-bisphosphate 3-kinase 110 kDa catalytic subunit delta; PtdIns-3-kinase subunit p110-delta; p110delta;	EVAPHPVYYPALEKI	EVAPHPVYYPFLDKI	-1.02732	0.12506	-1.00928	0.32671	1.06361	0.00279	1.02633	0.08463
Q00653	Nuclear factor NF-kappa-B p100 subunit; DNA-binding factor KBF2; H2TF1; Lymphocyte translocation chromosome 10 protein; Nuclear factor of kappa light polypeptide gene enhancer in B-cells 2; Oncogene Lyt-10; Lyt10; Contains: Nuclear factor NF-kappa-B p52 subunit;	EVDLVTHSDPPRAHA	EVDLVTHSDPPRAHA	-1.01662	0.22385	-1.03666	0.00358	1.01696	0.15692	1.0323	0.00346
P42765	3-ketoacyl-CoA thiolase, mitochondrial; EC=2.3.1.16; Acetyl-CoA acyltransferase; Beta-ketothiolase; Mitochondrial 3-oxoacyl-CoA thiolase; T1;	EVVLCGGTESMSQAP	EVVLCGGTESMSQAP	1.0428	0.09697	1.0215	0.15094	1.09211	0.00057	1.17078	0.00021
P06803	Serine/threonine-protein kinase pim-1; EC=2.7.11.1;	EWIRYHRYHGRSAAV	EWIRYHRYHGRSAAV	-1.05587	0.0286	1.00409	0.4322	-1.03935	0.17428	-1.0266	0.19627
O00237	E3 ubiquitin-protein ligase RNF103; EC=6.3.2.-; KF-1; hKF-1; RING finger protein 103; Zinc finger protein 103 homolog; Zfp-103;	EWNKSDQYWLKIYLF	EWNKSDQYWVKIYLF	-1.13746	0.00021	-1.12042	0.00011	1.02516	0.28868	1.04332	0.11585
Q9NP60	X-linked interleukin-1 receptor accessory protein-like 2; IL-1 receptor accessory protein-like 2; IL-1-RAPL-2; IL-1RAPL-2; IL1RAPL-2; IL1RAPL-2-related protein; Interleukin-1 receptor 9; IL-1R-9; IL-1R9; Three immunoglobulin domain-containing IL-1 receptor-related 1; TIGIRR-1; Flags: Precursor;	EYDAYLSYTKVDQDT	EYDAYLSYTKVDQDT	-1.04376	0.08094	-1.01705	0.13485	1.05203	0.00648	1.03397	0.04301
P19784	Casein kinase II subunit alpha'; CK II alpha'; EC=2.7.11.1;	EYNVRVASRYFKGPE	EYNVRVASRYFKGPE	-1.03689	0.02187	-1.00894	0.25878	-1.00263	0.44836	-1.03446	3e-05
P06576	ATP synthase subunit beta, mitochondrial; EC=3.6.3.14; Flags: Precursor;	FAGVGERTREGNDLY	FAGVGERTREGNDLY	-1.00497	0.41109	1.01961	0.12653	1.00777	0.32972	1.06723	0.009
P14618	Pyruvate kinase PKM; EC=2.7.1.40; Cytosolic thyroid hormone-binding protein; CTHBP; Opa-interacting protein 3; OIP-3; Pyruvate kinase 2/3; Pyruvate kinase muscle isozyme; Thyroid hormone-binding protein 1; THBP1; Tumor M2-PK; p58;	FASDPILYRPVAVAL	FASDPILYRPVAVAL	-1.02032	0.24704	1.02972	0.07719	1.03127	0.09537	1.03321	0.04167
Q13085	Acetyl-CoA carboxylase 1; ACC1; EC=6.4.1.2; ACC-alpha; Includes: Biotin carboxylase; EC=6.3.4.14;	FSDSPPQSPTFPEAG	FCDSPPQSPTFPEAG	-1.02619	0.06984	-1.01116	0.3045	-1.02301	0.05168	1.02803	0.00451
Q9P1W9	Serine/threonine-protein kinase pim-2; EC=2.7.11.1; Pim-2h;	FDGTRVYSPPEWISR	FDGTRVYSPPEWISR	-1.02956	0.05232	1.0329	0.01577	-1.01804	0.06261	-1.0312	9e-05
P00257	Adrenodoxin, mitochondrial; Adrenal ferredoxin; Ferredoxin-1; Hepato-ferredoxin; Flags: Precursor;	FEKLEAITDEENDML	FEKLEAITDEENDML	-1.01812	0.21342	1.00332	0.42342	-1.0042	0.37036	1.00915	0.22622
P28693	Ephrin type-B receptor 2; EC=2.7.10.1; EPH-like kinase 5; EK5; cEK5; Flags: Precursor;	FERADSEYTDKLQHY	FERADSEYTDKLQHY	-1.0467	0.03923	1.00649	0.35327	1.01573	0.15442	1.0537	0.00165
Q16584	Mitogen-activated protein kinase kinase kinase 11; EC=2.7.11.25; Mixed lineage kinase 3; Src-homology 3 domain-containing proline-rich kinase;	FEVGPGDSPTFPRFR	FEVGAGDSPTFPRFR	1.02404	0.16323	1.01652	0.21789	1.02105	0.22004	1.07299	0.00774
P11309	Serine/threonine-protein kinase pim-1; EC=2.7.11.1;	FFRQRVSSECQHLIR	FFRQRVSSECQHLIR	-1.05229	0.03807	1.08339	0.00145	1.04861	0.00771	1.03414	0.04916
P35916	Vascular endothelial growth factor receptor 3; VEGFR-3; EC=2.7.10.1; Fms-like tyrosine kinase 4; FLT-4; Tyrosine-protein kinase receptor FLT4; Flags: Precursor;	FGLARDIYKDPDYVR	FGLARDIYKDPDYVR	-1.08101	0.00052	-1.01801	0.19692	1.0119	0.18813	-1.02769	0.00538
P15056	Serine/threonine-protein kinase B-raf; EC=2.7.11.1; Proto-oncogene B-Raf; p94; v-Raf murine sarcoma viral oncogene homolog B1;	FGLATVKSRWSGSHQ	FGLATVKSRWSGSHQ	1.01904	0.19276	-1.00752	0.32677	1.1107	5e-05	1.03296	0.09702
P04049	RAF proto-oncogene serine/threonine-protein kinase; EC=2.7.11.1; Proto-oncogene c-RAF; cRaf; Raf-1;	FGYQRRASDDGKLTD	FGYQRRASDDGKLTD	-1.01049	0.30708	-1.03805	0.00527	-1.03054	0.00173	1.00037	0.48391
Q9Y2C9	Toll-like receptor 6; CD_antigen=CD286; Flags: Precursor;	FHAFISYSEHDSAWV	FHAFISYSEHDSAWV	1.01995	0.22597	1.03508	0.05454	1.04797	0.04798	1.09392	0.00486
Q96EB6	NAD-dependent protein deacetylase sirtuin-1; hSIRT1; EC=3.5.1.-; Regulatory protein SIR2 homolog 1; SIR2-like protein 1; hSIR2; Contains: SirtT1 75 kDa fragment; 75SirT1;	FHGAEVYSDSEDDVL	FHGAEVYSDSEDDVL	1.01144	0.21747	1.04444	0.00254	-1.01939	0.05246	1.01052	0.11328
O60602	Toll-like receptor 5; Toll/interleukin-1 receptor-like protein 3; Flags: Precursor;	YQLMKHQSIRGFVQK	FHLMRHQSIRGFVQK	-1.16353	0.00015	-1.04619	0.02633	-1.20928	6e-05	-1.1567	1e-05
P16527	Myristoylated alanine-rich C-kinase substrate; MARCKS;	FKKSFKLSGFSFKKN	FKKSFKLSGFSFKKN	-1.02338	0.23483	1.0127	0.30112	-1.01733	0.32163	1.0571	0.06204
O15455	Toll-like receptor 3; CD_antigen=CD283; Flags: Precursor;	FLEEIPDYKLNHALC	FLEEIPDYKLNHALC	1.01601	0.19391	1.04223	0.02516	-1.01691	0.1909	1.05031	0.00347
P70266	6-phosphofructo-2-kinase/fructose-2,6-bisphosphatase 1; 6PF-2-K/Fru-2,6-P2ase 1; PFK/FBPase 1; 6PF-2-K/Fru-2,6-P2ase liver isozyme; Includes: 6-phosphofructo-2-kinase; EC=2.7.1.105; Includes: Fructose-2,6-bisphosphatase; EC=3.1.3.46;	FLKRIECYEINYQPL	FLKRIECYEVNYQPL	-1.05381	0.0043	-1.01559	0.28103	-1.11043	0.00047	-1.02844	0.06721
Q13541	Eukaryotic translation initiation factor 4E-binding protein 1; 4E-BP1; eIF4E-binding protein 1; Phosphorylated heat- and acid-stable protein regulated by insulin 1; PHAS-I;	FLMECRNSPVTKTPP	FLMECRNSPVTKTPP	-1.01444	0.17825	-1.01218	0.22245	-1.03788	0.00079	-1.03132	0.00026
Q9UQV4	Lysosome-associated membrane glycoprotein 3; LAMP-3; Lysosomal-associated membrane protein 3; DC-lysosome-associated membrane glycoprotein; DC LAMP; Protein TSC403; CD_antigen=CD208; Flags: Precursor;	FNIDPNATQASGNCG	FNIDPNATQASGNCG	1.03045	0.01769	1.02974	0.02319	1.03473	0.11225	1.10186	0.00093
Q96FA3	E3 ubiquitin-protein ligase pellino homolog 1; Pellino-1; EC=6.3.2.-; Pellino-related intracellular-signaling molecule;	FNTLAFPSMKRKDVV	FNTLAFPSMKRKDVV	1.02609	0.02382	-1.00605	0.38253	1.02785	0.05244	1.00026	0.48864
P31689	DnaJ homolog subfamily A member 1; DnaJ protein homolog 2; HSDJ; Heat shock 40 kDa protein 4; Heat shock protein J2; HSJ-2; Human DnaJ protein 2; hDj-2; Flags: Precursor;	FPENGFLSPDKLSLL	FPENGFLSPDKLSLL	1.04326	0.01171	1.00169	0.45802	1.01106	0.26213	1.02026	0.04967
P41279	Mitogen-activated protein kinase kinase kinase 8; EC=2.7.11.25; Cancer Osaka thyroid oncogene; Proto-oncogene c-Cot; Serine/threonine-protein kinase cot; Tumor progression locus 2; TPL-2;	FPKDLRGTEIYMSPE	FPKDLRGTEIYMSPE	1.01486	0.16633	-1.01022	0.30604	1.00239	0.43703	1.01054	0.0939
P56524	Histone deacetylase 4; HD4; EC=3.5.1.98;	FPLRKTASEPNLKLR	FPLRKTASEPNLKLR	-1.1016	0.00083	-1.01253	0.26908	1.02465	0.07864	-1.01615	0.12729
P53349	Mitogen-activated protein kinase kinase kinase 1; EC=2.7.11.25; MAPK/ERK kinase kinase 1; MEK kinase 1; MEKK 1;	FQGQLLGTIAFMAPE	FQGQLLGTIAFMAPE	1.01729	0.12226	-1.00538	0.35457	-1.01193	0.16918	-1.04645	0
P54707	Potassium-transporting ATPase alpha chain 2; EC=3.6.3.10; Non-gastric H(+)/K(+) ATPase subunit alpha; Proton pump;	QKTPEIYSVELSGTK	FQKREIYSVELSGTK	-1.05798	0.00798	-1.0484	0.00313	-1.00944	0.32126	1.00509	0.345
P42574	Caspase-3; CASP-3; EC=3.4.22.56; Apopain; Cysteine protease CPP32; CPP-32; Protein Yama; SREBP cleavage activity 1; SCA-1; Contains: Caspase-3 subunit p17; Contains: Caspase-3 subunit p12; Flags: Precursor;	FRGDRCRSLTGKPKL	FRGDYCRSLTGKPKL	-1.01615	0.20569	-1.03699	0.00498	-1.03008	0.21949	1.05157	0.10443
O94804	Serine/threonine-protein kinase 10; EC=2.7.11.1; Lymphocyte-oriented kinase;	FRRILRLSTFEKRKS	FRRILRLSTFEKRKS	1.01724	0.25181	1.02006	0.19508	1.02344	0.07034	1.01458	0.19699
P04792	Heat shock protein beta-1; HspB1; 28 kDa heat shock protein; Estrogen-regulated 24 kDa protein; Heat shock 27 kDa protein; HSP 27; Stress-responsive protein 27; SRP27;	FSLLRGPSWDPFRDW	FSLLRGPSWDPFRDW	-1.07245	0.00672	-1.08869	0.00151	-1.06394	0.05254	1.02466	0.11765
Q14790	Caspase-8; CASP-8; EC=3.4.22.61; Apoptotic cysteine protease; Apoptotic protease Mch-5; CAP4; FADD-homologous ICE/ced-3-like protease; FADD-like ICE; FLICE; ICE-like apoptotic protease 5; MORT1-associated ced-3 homolog; MACH; Contains: Caspase-8 subunit p18; Contains: Caspase-8 subunit p10; Flags: Precursor;	FTGLKCPSLAGKPKV	FTGLKCPSLIGKPKI	-1.09914	0.00253	-1.07764	0.00101	1.01479	0.31685	1.02758	0.08582
P35232	Prohibitin;	FTSIGEDYDERVLPS	FTSIGEDYDERVLPS	1.02203	0.08165	1.05243	0.00315	1.01656	0.09761	1.03966	0.00134
Q9UP38	Frizzled-1; Fz-1; hFz1; FzE1; Flags: Precursor;	FTVFMIKYLMTLIVG	FTVFMIKYLMTLIVG	1.01211	0.25055	1.03264	0.00837	-1.0002	0.49357	-1.02624	0.01945
P01112	GTPase HRas; H-Ras-1; Ha-Ras; Transforming protein p21; c-H-ras; p21ras; Contains: GTPase HRas, N-terminally processed; Flags: Precursor;	FVDEYDPTIEDSYRK	FVDEYDPTIEDSYRK	1.00978	0.21463	-1.00004	0.49934	1.00084	0.47678	1.07043	0
P19838	Nuclear factor NF-kappa-B p105 subunit; DNA-binding factor KBF1; EBP-1; Nuclear factor of kappa light polypeptide gene enhancer in B-cells 1; Contains: Nuclear factor NF-kappa-B p50 subunit;	FVQLRRKSDLETSEP	FVQLRRKSDLETSEP	-1.0417	0.02135	-1.01527	0.15733	-1.00817	0.26977	1.00558	0.29722
P31946	14-3-3 protein beta/alpha; Protein 1054; Protein kinase C inhibitor protein 1; KCIP-1; Contains: 14-3-3 protein beta/alpha, N-terminally processed;	FYYEILNSPEKACSL	FYYEILNSPEKACSL	-1.12153	0.00038	1.007	0.37872	-1.04377	0.07079	-1.00059	0.48663
P14060	3 beta-hydroxysteroid dehydrogenase/Delta 5-->4-isomerase type 1; 3 beta-hydroxysteroid dehydrogenase/Delta 5-->4-isomerase type I; 3-beta-HSD I; Trophoblast antigen FDO161G; Includes: 3-beta-hydroxy-Delta(5)-steroid dehydrogenase; EC=1.1.1.145; 3-beta-hydroxy-5-ene steroid dehydrogenase; Progesterone reductase; Includes: Steroid Delta-isomerase; EC=5.3.3.1; Delta-5-3-ketosteroid isomerase;	FYYISDDTPHQSYDN	FYYISDDTPHQSYDD	1.0266	0.0745	1.01335	0.23633	-1.0222	0.12619	1.04906	0.09501
Q96P20	NACHT, LRR and PYD domains-containing protein 3; Angiotensin/vasopressin receptor AII/AVP-like; Caterpiller protein 1.1; CLR1.1; Cold autoinflammatory syndrome 1 protein; Cryopyrin; PYRIN-containing APAF1-like protein 1;	GAAGIGKTILARKMM	GAAGIGKTILARKIM	-1.02847	0.05508	1.03289	0.01892	1.10903	0	-1.0397	0.00157
Q9BY49	Peroxisomal trans-2-enoyl-CoA reductase; TERP; EC=1.3.1.38; 2,4-dienoyl-CoA reductase-related protein; DCR-RP; HPDHase; pVI-ARL;	GAARAGVYNLTKSLA	GAAREGVYNLTKSLA	1.03397	0.02333	-1.02004	0.19753	1.05282	1e-05	-1.06261	0
P11137	Microtubule-associated protein 2; MAP-2;	GAEIITQSPGRSSVA	GAEIITQSPGRSSVA	-1.01484	0.19413	-1.00614	0.29487	-1.01568	0.16334	-1.00464	0.20254
P60174	Triosephosphate isomerase; TIM; EC=5.3.1.1; Triose-phosphate isomerase;	GAFTGEISPGMIKDC	GAFTGEISPGMIKDL	1.05917	0.00057	-1.00686	0.32517	-1.02493	0.01666	-1.04292	0
P31689	DnaJ homolog subfamily A member 1; DnaJ protein homolog 2; HSDJ; Heat shock 40 kDa protein 4; Heat shock protein J2; HSJ-2; Human DnaJ protein 2; hDj-2; Flags: Precursor;	GAGGGFGSPMDIFDM	GAGGGFGSPMDIFDM	1.01962	0.06957	1.01343	0.17204	1.01747	0.12634	1.0466	0.09474
P50552	Vasodilator-stimulated phosphoprotein; VASP;	GAKLRKVSKQEEASG	GAKLRKVSKQEEASA	1.00499	0.36367	1.03783	0.00535	1.04522	0.00766	-1.09345	0
P17655	Calpain-2 catalytic subunit; EC=3.4.22.53; Calcium-activated neutral proteinase 2; CANP 2; Calpain M-type; Calpain large polypeptide L2; Calpain-2 large subunit; Millimolar-calpain; M-calpain; Flags: Precursor;	GTLFQDPSFPAIPSA	GALFQDPSFPALPSS	1.01146	0.32753	1.02401	0.06347	-1.00875	0.26391	1.00473	0.31363
Q99759	Mitogen-activated protein kinase kinase kinase 3; EC=2.7.11.25; MAPK/ERK kinase kinase 3; MEK kinase 3; MEKK 3;	GASKRLQTICMSGTG	GASKRLQTICMSGTG	1.04378	0.01067	-1.03182	0.01396	-1.02103	0.02235	-1.05319	0
P35568	Insulin receptor substrate 1; IRS-1;	GCRRRHSSETFSSTP	GCRRRHSSETFSSTP	1.0071	0.3143	1.02899	0.02142	1.01084	0.23611	1.01805	0.23161
P18065	Insulin-like growth factor-binding protein 2; IBP-2; IGF-binding protein 2; IGFBP-2; Flags: Precursor;	RDAEYGASPEQVADN	GDAEYSASPEQVADN	-1.0147	0.1827	1.03023	0.02175	-1.04415	0.00103	-1.0125	0.1092
Q9NS68	Tumor necrosis factor receptor superfamily member 19; TRADE; Toxicity and JNK inducer; Flags: Precursor;	GDCLPGFYRKTKLVG	GDCLPGFYRKTKLVG	-1.08897	0.03142	-1.05098	0.05522	-1.00831	0.42228	-1.01649	0.28486
P32004	Neural cell adhesion molecule L1; N-CAM-L1; NCAM-L1; CD_antigen=CD171; Flags: Precursor;	GDIKPLGSDDSLADY	GDIKPLGSDDSLADY	1.00728	0.35096	1.01112	0.22347	-1.02797	0.00582	-1.01375	0.09403
Q15717	ELAV-like protein 1; Hu-antigen R; HuR;	GDKILQVSFKTNKSH	GDKILQVSFKTNKSH	1.02824	0.01113	-1.00482	0.38639	1.04886	0.00402	-1.05383	0.00116
P30613	Pyruvate kinase PKLR; EC=2.7.1.40; Pyruvate kinase 1; Pyruvate kinase isozymes L/R; R-type/L-type pyruvate kinase; Red cell/liver pyruvate kinase;	GDLVIVVTGWRPGSG	GDLVIVVTGWQPGSG	1.0491	0.00061	1.02425	0.04158	-1.0133	0.20047	-1.00168	0.47406
P52799	Ephrin-B2; EPH-related receptor tyrosine kinase ligand 5; LERK-5; HTK ligand; HTK-L; Flags: Precursor;	GDYGHPVYIVQEMPP	GDYGHPVYIVQEMPP	1.01228	0.06465	1.03783	0.00523	1.01557	0.12586	-1.00374	0.39521
P29966	Myristoylated alanine-rich C-kinase substrate; MARCKS; Protein kinase C substrate, 80 kDa protein, light chain; 80K-L protein; PKCSL;	GEAAVASSPSKANGQ	GEAAVASSPSKANGQ	-1.02823	0.06367	1.02831	0.03432	-1.05276	0.00087	-1.00752	0.21183
Q9UHD2	Serine/threonine-protein kinase TBK1; EC=2.7.11.1; NF-kappa-B-activating kinase; T2K; TANK-binding kinase 1;	GEDGQSVYKLTDFGA	GEDGQSVYKLTDFGA	1.04456	0.01863	-1.00013	0.49549	-1.01405	0.12041	-1.02208	0.00431
P18031	Tyrosine-protein phosphatase non-receptor type 1; EC=3.1.3.48; Protein-tyrosine phosphatase 1B; PTP-1B;	RSRVVGGSLRGAQAA	GEEVAGGSGRGAQVA	1.01566	0.20861	1.03515	0.0157	-1.05366	0.00053	-1.02384	0.00857
Q8IW41	MAP kinase-activated protein kinase 5; MAPK-activated protein kinase 5; MAPKAP kinase 5; MAPKAP-K5; MAPKAPK-5; MK-5; MK5; EC=2.7.11.1; p38-regulated/activated protein kinase; PRAK;	GELFHRISQHRHFTE	GELFHRISQHRHFTE	1.01008	0.25572	-1.04625	0.00097	1.10324	0	-1.10433	0
Q9H257	Caspase recruitment domain-containing protein 9; hCARD9;	RENTTGSDNTDTEGS	GENTTGSDNTDTEGA	1.01576	0.22355	1.02192	0.09059	-1.04854	5e-05	-1.00648	0.22546
Q9Z2R9	Eukaryotic translation initiation factor 2-alpha kinase 1; EC=2.7.11.1; Heme-controlled repressor; HCR; Heme-regulated eukaryotic initiation factor eIF-2-alpha kinase; Heme-regulated inhibitor; Hemin-sensitive initiation factor 2-alpha kinase;	GKGTRTHTSRVGTCL	GERAPTHTSRVGTCL	1.04169	0.00824	1.00868	0.28109	-1.03987	0.0018	1.00807	0.37711
Q92481	Transcription factor AP-2-beta; AP2-beta; Activating enhancer-binding protein 2-beta;	GEVQRRLSPPECLNA	GEVQRRLSPPECLNA	1.00908	0.25158	1.05823	0.00167	-1.00767	0.22844	-1.00998	0.20208
P32004	Neural cell adhesion molecule L1; N-CAM-L1; NCAM-L1; CD_antigen=CD171; Flags: Precursor;	GEYRSLESDNEEKAF	GEYRSLESDNEEKAF	-1.05519	0.0076	1.02847	0.04466	-1.01901	0.09426	1.01333	0.07285
P98179	Putative RNA-binding protein 3; RNA-binding motif protein 3; RNPL;	PGGYGYGYGRSRDYN	GFGYGYGYGRSRDYG	-1.05169	0.02527	1.03762	0.05638	-1.14592	0	1.00137	0.46647
P15304	Hormone-sensitive lipase; HSL; EC=3.1.1.79;	GFHPRRSSQGVLHMP	GFHPRRCSQGAMWMP	-1.06201	0.00819	1.02127	0.11384	-1.00265	0.39671	-1.03923	0.00178
P30101	Protein disulfide-isomerase A3; EC=5.3.4.1; 58 kDa glucose-regulated protein; 58 kDa microsomal protein; p58; Disulfide isomerase ER-60; Endoplasmic reticulum resident protein 57; ER protein 57; ERp57; Endoplasmic reticulum resident protein 60; ER protein 60; ERp60; Flags: Precursor;	GFPTIYFSPANKKLN	GFPTIYFSPANKKQN	1.00509	0.39462	1.03242	0.02194	-1.00826	0.31149	1.01477	0.26078
Q9Y450	HBS1-like protein; ERFS;	GFPVLLHYQTVSEPA	GFPVLLHYQTVSEPA	-1.02115	0.08398	1.0258	0.07332	1.03178	0.02806	-1.0226	0.05387
P53597	Succinyl-CoA ligase [ADP/GDP-forming] subunit alpha, mitochondrial; EC=6.2.1.4; EC=6.2.1.5; Succinyl-CoA synthetase subunit alpha; SCS-alpha; Flags: Precursor;	GFTGKQGTFHSQQAL	GFTGKQGTFHSQQAL	1.01347	0.13516	1.04062	0.0067	1.00529	0.32058	-1.00349	0.38588
P06576	ATP synthase subunit beta, mitochondrial; EC=3.6.3.14; Flags: Precursor;	GGAGVGKTVLIMELI	GGAGVGKTVLIMELI	1.00307	0.36673	1.05566	0.00013	-1.02291	0.02306	-1.04819	3e-05
Q16875	6-phosphofructo-2-kinase/fructose-2,6-bisphosphatase 3; 6PF-2-K/Fru-2,6-P2ase 3; PFK/FBPase 3; 6PF-2-K/Fru-2,6-P2ase brain/placenta-type isozyme; Renal carcinoma antigen NY-REN-56; iPFK-2; Includes: 6-phosphofructo-2-kinase; EC=2.7.1.105; Includes: Fructose-2,6-bisphosphatase; EC=3.1.3.46;	GGDSGLSSRGKKFAS	GGDSGLSSRGRKFAN	-1.05063	0.02784	-1.00073	0.4828	-1.01093	0.20998	-1.03801	8e-05
Q96C23	Aldose 1-epimerase; EC=5.1.3.3; Galactose mutarotase;	GGELIVNYRAQASQA	GGELVVNYRAQASQT	-1.04184	0.02405	1.04994	0.00072	-1.04001	0.00521	-1.00532	0.36309
P49840	Glycogen synthase kinase-3 alpha; GSK-3 alpha; EC=2.7.11.26; Serine/threonine-protein kinase GSK3A; EC=2.7.11.1;	GGGGPGGSASGPGGT	GGGGPGGSASGPGGS	1.02703	0.07129	-1.0208	0.04117	-1.03931	0.00066	-1.018	0.01139
P36871	Phosphoglucomutase-1; PGM 1; EC=5.4.2.2; Glucose phosphomutase 1;	GGIILTASHNPGGPN	GGIILTASHNPGGPN	1.03668	0.04631	-1.03816	0.0059	1.03209	0.02556	-1.09231	0
Q9JJV2	Profilin-2; Profilin II;	GGLNKKAYSMAKYLR	GGLNKKAYSMAKYLR	-1.06812	0.0191	-1.08106	1e-05	-1.03726	0.15857	-1.00771	0.39292
P01100	Proto-oncogene c-Fos; Cellular oncogene fos; G0/G1 switch regulatory protein 7;	GGLPEVATPESEEAF	GGLPEAATPESEEAF	-1.04032	0.01875	1.03191	0.02435	1.09425	0.00019	1.02457	0.11569
P46108	Adapter molecule crk; Proto-oncogene c-Crk; p38;	GGPEPGPYAQPSVNT	GGPEPGPYAQPSVNT	-1.02152	0.07243	1.03541	0.02095	1.03334	0.01294	1.00983	0.2009
P58753	Toll/interleukin-1 receptor domain-containing adapter protein; TIR domain-containing adapter protein; Adaptor protein Wyatt; MyD88 adapter-like protein; MyD88-2;	SSRWSKDYDVCVCHS	GGRWSKDYDVCVCHS	-1.06226	0.09134	1.02655	0.12938	-1.15636	0.00011	-1.03293	0.07888
Q13541	Eukaryotic translation initiation factor 4E-binding protein 1; 4E-BP1; eIF4E-binding protein 1; Phosphorylated heat- and acid-stable protein regulated by insulin 1; PHAS-I;	GGTLFSTTPGGTRII	GGTLFSTTPGGTRII	1.00249	0.41992	-1.0142	0.12507	1.02486	0.03426	1.0008	0.46886
Q4G176	Acyl-CoA synthetase family member 3, mitochondrial; EC=6.2.1.-; Flags: Precursor;	GHTLLERYGMTEIGM	GHTLLERYGMTEIGM	1.0428	0.03591	1.02016	0.07189	-1.03113	0.00452	-1.03824	1e-05
P28693	Ephrin type-B receptor 2; EC=2.7.10.1; EPH-like kinase 5; EK5; cEK5; Flags: Precursor;	GIAAGMKYLADMNYV	GIAAGMKYLADMNYV	-1.07172	0.00182	-1.04348	0.043	1.03395	0.06003	-1.02449	0.18574
Q8NHQ8	Ras association domain-containing protein 8; Carcinoma-associated protein HOJ-1;	GIKAVERSLGQATKR	GIKAVERSLGQATKR	-1.02823	0.0332	-1.01867	0.09234	1.01643	0.09382	-1.09429	0
Q99683	Mitogen-activated protein kinase kinase kinase 5; EC=2.7.11.25; Apoptosis signal-regulating kinase 1; ASK-1; MAPK/ERK kinase kinase 5; MEK kinase 5; MEKK 5;	GINPCTETFTGTLQY	GINPCTETFTGTLQY	1.03172	0.04995	-1.02635	0.03776	1.01966	0.11707	-1.0368	0
P06493	Cyclin-dependent kinase 1; CDK1; EC=2.7.11.22; EC=2.7.11.23; Cell division control protein 2 homolog; Cell division protein kinase 1; p34 protein kinase;	GIPIRVYTHEVVTLW	GIPIRVYTHEVVTLW	-1.02634	0.1166	-1.0195	0.09703	-1.02495	0.15546	-1.03545	0.04343
Q5VYK3	Proteasome-associated protein ECM29 homolog; Ecm29;	GIRQAMTSIWNALVT	GIRQAMTSIWNALVT	1.04026	0.01943	-1.00749	0.27639	-1.02124	0.06649	-1.02647	0.00157
Q9BX67	Junctional adhesion molecule C; JAM-C; JAM-2; Junctional adhesion molecule 3; JAM-3; Flags: Precursor;	GKPDGVNYIRTDEEG	GKPDGVNYIRTDEEG	1.00176	0.45538	-1.00184	0.43639	1.01854	0.08621	1.02003	0.02654
Q8K019	Bcl-2-associated transcription factor 1; Btf;	AKQKFHDSEGDDTEE	GKQKFNDSEGDDTEE	-1.04522	0.0047	1.02122	0.11683	1.07904	0.00358	1.04763	0.00988
Q6ZUJ8	Phosphoinositide 3-kinase adapter protein 1; B-cell adapter for phosphoinositide 3-kinase; B-cell phosphoinositide 3-kinase adapter protein 1;	AKVEFGVYESGPRKS	GKVEYGVYESGPRKS	-1.05276	0.00611	1.03608	0.02489	1.03447	0.01203	-1.00626	0.39566
P50613	Cyclin-dependent kinase 7; EC=2.7.11.22; EC=2.7.11.23; 39 kDa protein kinase; p39 Mo15; CDK-activating kinase 1; Cell division protein kinase 7; Serine/threonine-protein kinase 1; TFIIH basal transcription factor complex kinase subunit;	GLAKSFGSPNRAYTH	GLAKSFGSPSRAYTH	-1.07138	0.00277	1.01445	0.24945	1.04524	0.00467	1.047	0.00611
Q16543	Hsp90 co-chaperone Cdc37; Hsp90 chaperone protein kinase-targeting subunit; p50Cdc37; Contains: Hsp90 co-chaperone Cdc37, N-terminally processed;	GLDPVEVYESLPEEL	GLDPVEVYESLPEEL	1.002	0.45518	-1.01148	0.19451	1.05875	5e-05	1.02597	0.01189
Q05682	Caldesmon; CDM;	GLKVGVSSRINEWLT	GLKVGVSSRINEWLT	-1.00021	0.49278	1.01707	0.14341	-1.01365	0.17848	-1.06281	1e-05
P11274	Breakpoint cluster region protein; EC=2.7.11.1; Renal carcinoma antigen NY-REN-26;	GLPYIDDSPSSSPHL	GLPYIDDSPASSPHL	-1.01454	0.16083	-1.00518	0.37529	1.06233	0.00058	1.03685	0.05205
P49815	Tuberin; Tuberous sclerosis 2 protein;	GLRPRGYTISDSAPS	GLRPRGYTISDSAPS	-1.03504	0.01303	1.01355	0.19683	-1.00549	0.35514	1.02033	0.10454
Q13255	Metabotropic glutamate receptor 1; mGluR1; Flags: Precursor;	GLSSAMCYSALVTKT	GLSSAMCYSALVTKT	-1.03833	0.02064	1.05543	0.00308	1.00077	0.48421	-1.01023	0.25592
P63267	Actin, gamma-enteric smooth muscle; Alpha-actin-3; Gamma-2-actin; Smooth muscle gamma-actin; Flags: Precursor;	GMGQKDSYVGDEAQS	GMGQKDSYVGDEAQS	1.01752	0.13105	-1.04027	0.00137	1.00738	0.29527	-1.03821	3e-05
Q9WTS4	Teneurin-1; Ten-1; Protein Odd Oz/ten-m homolog 1; Tenascin-M1; Ten-m1; Teneurin transmembrane protein 1; Contains: Ten-1 intracellular domain; IDten-1; Ten-1 ICD; Contains: Teneurin C-terminal-associated peptide; TCPA-1; Ten-1 extracellular domain; Ten-1 ECD;	GMKSEHSSCLSSRAN	GMKSEHSSCLSSRAN	-1.01576	0.1472	1.02552	0.08532	-1.03795	0.00332	-1.01424	0.05499
P09917	Arachidonate 5-lipoxygenase; 5-LO; 5-lipoxygenase; EC=1.13.11.34;	GMRGRKSSGFPKSVK	GMRGRKASGFPKSIK	-1.01531	0.22358	1.03379	0.03359	-1.05771	0.00051	-1.01963	0.22609
Q99759	Mitogen-activated protein kinase kinase kinase 3; EC=2.7.11.25; MAPK/ERK kinase kinase 3; MEK kinase 3; MEKK 3;	GMRSVTGTPYWMSPE	GMRSVTGTPYWMSPE	-1.00166	0.46387	-1.0134	0.17731	1.00916	0.22412	-1.01037	0.20693
Q92506	Estradiol 17-beta-dehydrogenase 8; EC=1.1.1.62; 17-beta-hydroxysteroid dehydrogenase 8; 17-beta-HSD 8; 3-oxoacyl-[acyl-carrier-protein] reductase; EC=1.1.1.-; Protein Ke6; Ke-6; Really interesting new gene 2 protein; Testosterone 17-beta-dehydrogenase 8; EC=1.1.1.239;	GNVGQTNYAASKAGV	GNMGQTNYAASKAGV	1.00667	0.30788	1.01333	0.22733	1.03125	0.06163	1.03651	0.05757
P08107	Heat shock 70 kDa protein 1A/1B; Heat shock 70 kDa protein 1/2; HSP70-1/HSP70-2; HSP70.1/HSP70.2;	GNRTTPSYVAFTDTE	GNRTTPSYVAFTDTE	1.00755	0.37227	1.00353	0.4009	-1.01959	0.06455	-1.01771	0.02979
Q9NRR5	Ubiquilin-4; Ataxin-1 interacting ubiquitin-like protein; A1Up; Ataxin-1 ubiquitin-like-interacting protein A1U; Connexin43-interacting protein of 75 kDa; CIP75;	GNSDSSSSQPLRTEN	GNSDSSSSQPLRTEN	-1.02203	0.04688	1.04201	0.00505	-1.00883	0.27339	1.00988	0.25553
P43234	Cathepsin O; EC=3.4.22.42; Flags: Precursor;	SNVCGIADSVSSIFV	GNVCGIADSVSAVFV	1.00616	0.33713	1.02695	0.03954	1.0105	0.20953	1.0053	0.31437
O55091	Protein IMPACT; Imprinted and ancient gene protein;	DPDVKKKTEEVEVES	GPDVKKKTEEEDVEC	1.02353	0.13017	1.00191	0.44834	-1.01294	0.09515	-1.0016	0.44837
P31040	Succinate dehydrogenase [ubiquinone] flavoprotein subunit, mitochondrial; EC=1.3.5.1; Flavoprotein subunit of complex II; Fp; Flags: Precursor;	GPEKDHVYLQLHHLP	GPEKDHVYLQLHHLP	1.01837	0.16438	-1.08127	0	1.07602	0.00121	-1.13285	0
P06744	Glucose-6-phosphate isomerase; GPI; EC=5.3.1.9; Autocrine motility factor; AMF; Neuroleukin; NLK; Phosphoglucose isomerase; PGI; Phosphohexose isomerase; PHI; Sperm antigen 36; SA-36;	GPRVWYVSNIDGTHI	GPRVWFVSNIDGTHI	-1.06133	0.0034	1.03685	0.0282	-1.00238	0.44773	1.01722	0.12508
Q68EM7	Rho GTPase-activating protein 17; Rho-type GTPase-activating protein 17; RhoGAP interacting with CIP4 homologs protein 1; RICH-1;	GPSPGDGSPPKPKDP	GPSPGDSSPPKPKDS	1.03258	0.00954	1.00645	0.34182	1.0236	0.12669	1.02658	0.10921
P48729	Casein kinase I isoform alpha; CKI-alpha; EC=2.7.11.1; CK1;	GQGQQAQTPTGKQTD	GQGQQAQTPTGLKDE	1.01003	0.20034	1.05956	6e-05	-1.01119	0.25776	-1.00129	0.46482
P15056	Serine/threonine-protein kinase B-raf; EC=2.7.11.1; Proto-oncogene B-Raf; p94; v-Raf murine sarcoma viral oncogene homolog B1;	GQRDRSSSAPNVHIN	GQRDRSSSAPNVHIN	1.00678	0.33824	1.01793	0.10831	-1.05985	1e-05	-1.01695	0.04179
P05625	RAF proto-oncogene serine/threonine-protein kinase; EC=2.7.11.1; C-MIL; C-RAF; MIL proto-oncogene serine/threonine-protein kinase; RAF-1;	GQRDSSYYWEIEASE	GQRDSSYYWEIEASE	-1.01828	0.15183	1.05508	0.0005	-1.03981	0.00407	-1.02002	0.01685
Q96HP0	Dedicator of cytokinesis protein 6;	GQRSRLASMLDSDTE	GQRSRLASLLDSDTE	1.03973	0.00432	1.02673	0.02427	1.01182	0.17821	1.00425	0.39357
P09110	3-ketoacyl-CoA thiolase, peroxisomal; EC=2.3.1.16; Acetyl-CoA acyltransferase; Beta-ketothiolase; Peroxisomal 3-oxoacyl-CoA thiolase; Flags: Precursor;	GRGGFKDTTPDELLS	GRGGFKDTTPDELLS	1.02863	0.07763	1.01668	0.19493	-1.00373	0.39786	-1.01561	0.11366
Q96AY3	Peptidyl-prolyl cis-trans isomerase FKBP10; PPIase FKBP10; EC=5.2.1.8; 65 kDa FK506-binding protein; 65 kDa FKBP; FKBP-65; FK506-binding protein 10; FKBP-10; Immunophilin FKBP65; Rotamase; Flags: Precursor;	GRGLGRASPAGGPLE	GRGLGRASPAGGPLE	1.04895	0.00148	-1.00969	0.25467	1.0366	0.02968	1.04187	0.00043
Q08705	Transcriptional repressor CTCF; 11-zinc finger protein; CCCTC-binding factor; CTCFL paralog;	GRKRKMRSKKEDSSD	GRKRKMRSKKEDSSD	-1.00557	0.39772	-1.00557	0.3418	-1.02405	0.03612	-1.02477	0.01781
Q15746	Myosin light chain kinase, smooth muscle; MLCK; smMLCK; EC=2.7.11.18; Kinase-related protein; KRP; Telokin; Contains: Myosin light chain kinase, smooth muscle, deglutamylated form;	GRKSSTGSPTSPLNA	GRKSSTGSPTSPLNA	1.0293	0.03795	1.01578	0.13213	-1.02082	0.05009	1.02665	0.00792
Q9H9L7	Akirin-1;	GSERRLPTPEQIFQN	GSDRRLPTPEQIFQN	1.03224	0.00129	-1.0376	0.01034	1.00051	0.48247	-1.01279	0.05683
Q7L0X0	TLR4 interactor with leucine rich repeats; Leucine-rich repeat-containing protein KIAA0644; Flags: Precursor;	GSFEGLESLVKLRLD	GSFEGLESLVKLRLD	1.03163	0.0216	-1.04042	0.001	-1.01467	0.08748	-1.05575	0
P54762	Ephrin type-B receptor 1; EC=2.7.10.1; ELK; EPH tyrosine kinase 2; EPH-like kinase 6; EK6; hEK6; Neuronally-expressed EPH-related tyrosine kinase; NET; Tyrosine-protein kinase receptor EPH-2; Flags: Precursor;	GSPGMKIYIDPFTYE	GSPGMKIYIDPFTYE	-1.04122	0.00663	1.03004	0.0741	1.04259	0.00588	1.07512	1e-05
P50613	Cyclin-dependent kinase 7; EC=2.7.11.22; EC=2.7.11.23; 39 kDa protein kinase; p39 Mo15; CDK-activating kinase 1; Cell division protein kinase 7; Serine/threonine-protein kinase 1; TFIIH basal transcription factor complex kinase subunit;	GSPNRAYTHQVVTRW	GSPSRAYTHQVVTRW	-1.02777	0.05264	-1.01906	0.13252	-1.01085	0.37453	1.03738	0.0478
Q96FA3	E3 ubiquitin-protein ligase pellino homolog 1; Pellino-1; EC=6.3.2.-; Pellino-related intracellular-signaling molecule;	GSQSNSDTQSVQSTI	GSQSNSDTQSVQSTI	1.01096	0.29046	-1.02628	0.04683	-1.02987	0.01365	1.00115	0.43962
P10914	Interferon regulatory factor 1; IRF-1;	GSSAVRVYRMLPPLT	GSSAVRVYRMLPPLT	-1.01146	0.18151	-1.03536	0.0047	1.02331	0.02952	1.00926	0.29096
P16871	Interleukin-7 receptor subunit alpha; IL-7 receptor subunit alpha; IL-7R subunit alpha; IL-7R-alpha; IL-7RA; CDw127; CD_antigen=CD127; Flags: Precursor;	GSNQEEAYVTMSSFY	GSSQEEAYVTMSSFY	1.02562	0.03788	1.04521	0.003	-1.0281	0.00677	1.06147	0
Q96G03	Phosphoglucomutase-2; PGM 2; EC=5.4.2.2; Glucose phosphomutase 2; Phosphodeoxyribomutase; Phosphopentomutase; EC=5.4.2.7;	GTEPKIKYYAELCAP	GTEPKIKYYLELCAP	-1.02043	0.25623	-1.07904	0.00053	1.05526	0.02821	1.0378	0.02923
Q15417	Calponin-3; Calponin, acidic isoform;	GTNGSEISDSDYQAE	GTNGSEISDSDYQAE	-1.00796	0.36773	1.01184	0.16916	-1.01666	0.14097	-1.00086	0.46164
Q15788	Nuclear receptor coactivator 1; NCoA-1; EC=2.3.1.48; Class E basic helix-loop-helix protein 74; bHLHe74; Protein Hin-2; RIP160; Renal carcinoma antigen NY-REN-52; Steroid receptor coactivator 1; SRC-1;	GTPPASTSPFSQLAA	GTPPASTSPFSQLAA	1.01876	0.15682	-1.01235	0.23097	1.00429	0.36851	1.04719	0
P61106	Ras-related protein Rab-14;	GTRIIEVSGQKIKLQ	GTRIIEVSGQKIKLQ	1.04055	0.00667	-1.03231	0.00933	-1.02413	0.01547	-1.06732	0
Q9BQK8	Phosphatidate phosphatase LPIN3; EC=3.1.3.4; Lipin-3; Lipin-3-like;	DAVATDSSPEELEAG	GTVAADSSSEELEAG	1.04335	0.00506	1.01648	0.14583	1.0414	0.00577	1.06994	0
O60664	Perilipin-3; 47 kDa mannose 6-phosphate receptor-binding protein; 47 kDa MPR-binding protein; Cargo selection protein TIP47; Mannose-6-phosphate receptor-binding protein 1; Placental protein 17; PP17;	GVQSVMGSRLGQMVL	GVHSVVGSRVGQMVL	1.02564	0.09108	-1.01071	0.22615	-1.00382	0.40459	-1.01579	0.09624
P00558	Phosphoglycerate kinase 1; EC=2.7.2.3; Cell migration-inducing gene 10 protein; Primer recognition protein 2; PRP 2;	GVPMPDKYSLEPVAV	GVPMPDKYSLQPVAV	1.0003	0.48859	-1.01329	0.14523	1.0135	0.19065	-1.01524	0.1004
P24941	Cyclin-dependent kinase 2; EC=2.7.11.22; Cell division protein kinase 2; p33 protein kinase;	GVPVRTYTHEVVTLW	GVPVRTYTHEVVTLW	-1.09852	0.00056	-1.066	0.00081	1.01936	0.2887	1.09981	0.00077
Q00G26	Perilipin-5; Lipid storage droplet protein 5;	GYFVRLGSLSARIRH	GYFVRLGSLSTRLRH	-1.10188	0.0019	-1.02975	0.07032	-1.05835	0.12926	-1.02602	0.16936
P11217	Glycogen phosphorylase, muscle form; EC=2.4.1.1; Myophosphorylase;	GYNAQEYYDRIPELR	GYNAQEYYDRIPELR	-1.0101	0.32663	1.06403	0.00149	1.04602	0.00361	1.05566	0.00014
Q9WTS4	Teneurin-1; Ten-1; Protein Odd Oz/ten-m homolog 1; Tenascin-M1; Ten-m1; Teneurin transmembrane protein 1; Contains: Ten-1 intracellular domain; IDten-1; Ten-1 ICD; Contains: Teneurin C-terminal-associated peptide; TCPA-1; Ten-1 extracellular domain; Ten-1 ECD;	GYQLEMGSDVDTETE	GYQLEMGSDVDTETE	1.01138	0.23051	-1.0001	0.49645	1.04203	0.01046	1.04589	0
P08575	Receptor-type tyrosine-protein phosphatase C; EC=3.1.3.48; Leukocyte common antigen; L-CA; T200; CD_antigen=CD45; Flags: Precursor;	HSVNGPASPALNQGS	HAANGPASPVLTQSA	-1.01655	0.19358	-1.04531	0.00087	1.00367	0.407	1.04565	0.00052
Q96CW1	AP-2 complex subunit mu; AP-2 mu chain; Adapter-related protein complex 2 subunit mu; Adaptin-mu2; Adaptor protein complex AP-2 subunit mu; Clathrin assembly protein complex 2 mu medium chain; Clathrin coat assembly protein AP50; Clathrin coat-associated protein AP50; HA2 50 kDa subunit; Plasma membrane adaptor AP-2 50 kDa protein;	HARQQVRSPVTNIAR	HARQQVRSPVTNIAR	-1.06493	0.00346	1.03698	0.04793	-1.01545	0.11324	-1.02538	0.00556
Q8IXJ6	NAD-dependent protein deacetylase sirtuin-2; EC=3.5.1.-; Regulatory protein SIR2 homolog 2; SIR2-like protein 2;	HASIDAQSGAGVPNP	HASIDAQSGSGASNP	1.04401	0.06203	1.01229	0.23976	1.08186	0.00011	1.07803	1e-05
P28562	Dual specificity protein phosphatase 1; EC=3.1.3.16; EC=3.1.3.48; Dual specificity protein phosphatase hVH1; Mitogen-activated protein kinase phosphatase 1; MAP kinase phosphatase 1; MKP-1; Protein-tyrosine phosphatase CL100;	HCSAEAGSPAMAVLD	HCSAEAGSPAMAVLD	1.00338	0.43531	1.05638	0.00831	1.04693	0.00103	1.06769	0
P23443	Ribosomal protein S6 kinase beta-1; S6K-beta-1; S6K1; EC=2.7.11.1; 70 kDa ribosomal protein S6 kinase 1; P70S6K1; p70-S6K 1; Ribosomal protein S6 kinase I; Serine/threonine-protein kinase 14A; p70 ribosomal S6 kinase alpha; p70 S6 kinase alpha; p70 S6K-alpha; p70 S6KA;	HDGTVTHTFCGTIEY	HDGTVTHTFCGTIEY	-1.06057	0.0057	1.08939	0.00043	1.00879	0.29068	1.03063	0.03408
P05062	Fructose-bisphosphate aldolase B; EC=4.1.2.13; Liver-type aldolase;	HDLEHCQYVTEKVLA	HDMEHCQYVTEKVLA	1.01201	0.25086	1.0039	0.40155	1.05294	0.00081	1.07479	0
P17676	CCAAT/enhancer-binding protein beta; C/EBP beta; Liver activator protein; LAP; Liver-enriched inhibitory protein; LIP; Nuclear factor NF-IL6; Transcription factor 5; TCF-5;	HERAIDFSPYLEPLG	HERAIDFSPYLEPLG	-1.05422	0.01824	-1.02522	0.05166	1.04318	0.01501	1.06163	0.00168
Q9UNE7	E3 ubiquitin-protein ligase CHIP; EC=6.3.2.-; Antigen NY-CO-7; CLL-associated antigen KW-8; Carboxy terminus of Hsp70-interacting protein; STIP1 homology and U box-containing protein 1;	HFDPVTRSPLTQEQL	HFDPVTRSPLTQEQL	1.01946	0.26751	1.02	0.15486	1.08473	0.00078	1.06163	5e-05
Q15417	Calponin-3; Calponin, acidic isoform;	HFNKGPSYGLSAEVK	HFNKGPSYGLSAEVK	1.02388	0.12632	1.02605	0.09809	1.12192	0	-1.03953	0.00386
P05067	Amyloid beta A4 protein; ABPP; APPI; APP; Alzheimer disease amyloid protein; Cerebral vascular amyloid peptide; CVAP; PreA4; Protease nexin-II; PN-II; Contains: N-APP; Contains: Soluble APP-alpha; S-APP-alpha; Contains: Soluble APP-beta; S-APP-beta; Contains: C99; Contains: Beta-amyloid protein 42; Beta-APP42; Contains: Beta-amyloid protein 40; Beta-APP40; Contains: C83; Contains: P3(42); Contain…	HFQEKVESLEQEAAN	HFQEKVESLEQEAAN	1.00437	0.40357	-1.02827	0.04181	1.06714	0	1.04326	0.00104
P04629	High affinity nerve growth factor receptor; EC=2.7.10.1; Neurotrophic tyrosine kinase receptor type 1; TRK1-transforming tyrosine kinase protein; Tropomyosin-related kinase A; Tyrosine kinase receptor; Tyrosine kinase receptor A; Trk-A; gp140trk; p140-TrkA; Flags: Precursor;	HIIENPQYFSDACVH	HIIENPQYFSDACVH	-1.07375	0.00288	1.00252	0.44066	1.05621	0.02685	-1.00126	0.48089
Q9UHD2	Serine/threonine-protein kinase TBK1; EC=2.7.11.1; NF-kappa-B-activating kinase; T2K; TANK-binding kinase 1;	HILERFGSLTMDGGL	HILERFGSLTMDGGL	1.00603	0.3833	-1.01667	0.1351	1.01181	0.29322	-1.02372	0.03852
P28482	Mitogen-activated protein kinase 1; MAP kinase 1; MAPK 1; EC=2.7.11.24; ERT1; Extracellular signal-regulated kinase 2; ERK-2; MAP kinase isoform p42; p42-MAPK; Mitogen-activated protein kinase 2; MAP kinase 2; MAPK 2;	HILGILGSPSQEDLN	HILGILGSPSQEDLN	1.02351	0.12577	1.00118	0.46964	-1.01986	0.04361	-1.08306	0
P34947	G protein-coupled receptor kinase 5; EC=2.7.11.16; G protein-coupled receptor kinase GRK5;	HINSNHVSSNSTGSS	HINSNHVSSNSTGSS	-1.00392	0.42255	-1.01982	0.08059	-1.02466	0.0528	-1.02352	0.00769
Q9Y478	5'-AMP-activated protein kinase subunit beta-1; AMPK subunit beta-1; AMPKb;	HKTPRRDSSGGTKDG	HKTPRRDSSGGSKDG	-1.02131	0.10361	1.03158	0.02146	-1.04442	0.0006	-1.04229	0
Q8N5C8	TGF-beta-activated kinase 1 and MAP3K7-binding protein 3; Mitogen-activated protein kinase kinase kinase 7-interacting protein 3; NF-kappa-B-activating protein 1; TAK1-binding protein 3; TAB-3; TGF-beta-activated kinase 1-binding protein 3;	HKYQRSSSSGSDDYA	HKYQRSSSSGSDDYA	-1.06732	0.00776	1.00925	0.29162	1.02617	0.05286	-1.02346	0.0323
Q16236	Nuclear factor erythroid 2-related factor 2; NF-E2-related factor 2; NFE2-related factor 2; HEBP1; Nuclear factor, erythroid derived 2, like 2;	HLLKKQLSTLYLEVF	HLLKKQLSTLYLEVF	-1.03271	0.17421	-1.03616	0.05952	-1.00194	0.47372	1.05563	0.01093
P53566	CCAAT/enhancer-binding protein alpha; C/EBP alpha;	HLQPGHPTPPPTPVP	HLQPGHPTPPPTPVP	-1.00798	0.37477	-1.04426	0.0015	-1.00991	0.23531	1.01016	0.08516
Q96EB6	NAD-dependent protein deacetylase sirtuin-1; hSIRT1; EC=3.5.1.-; Regulatory protein SIR2 homolog 1; SIR2-like protein 1; hSIR2; Contains: SirtT1 75 kDa fragment; 75SirT1;	YLSELPPTPLHVSED	HLSELPPTPLNISEG	1.04102	0.03693	1.00648	0.35408	1.01344	0.30514	1.01269	0.15445
Q8N6T7	NAD-dependent protein deacetylase sirtuin-6; EC=3.5.1.-; Regulatory protein SIR2 homolog 6; SIR2-like protein 6;	HNGSEPASPKRERPT	HNGSGPTSPKRERPD	-1.01689	0.13672	-1.00668	0.37238	-1.04745	0.00016	-1.00864	0.12617
P51812	Ribosomal protein S6 kinase alpha-3; S6K-alpha-3; EC=2.7.11.1; 90 kDa ribosomal protein S6 kinase 3; p90-RSK 3; p90RSK3; Insulin-stimulated protein kinase 1; ISPK-1; MAP kinase-activated protein kinase 1b; MAPK-activated protein kinase 1b; MAPKAP kinase 1b; MAPKAPK-1b; Ribosomal S6 kinase 2; RSK-2; pp90RSK2;	HQLFRGFSFVAITSD	HQLFRGFSFVAITSD	1.01506	0.18458	-1.04479	0.00117	-1.02533	0.01928	-1.03371	2e-05
Q15418	Ribosomal protein S6 kinase alpha-1; S6K-alpha-1; EC=2.7.11.1; 90 kDa ribosomal protein S6 kinase 1; p90-RSK 1; p90RSK1; p90S6K; MAP kinase-activated protein kinase 1a; MAPK-activated protein kinase 1a; MAPKAP kinase 1a; MAPKAPK-1a; Ribosomal S6 kinase 1; RSK-1;	HQLFRGFSFVATGLM	HQLFRGFSFVATGLM	-1.00795	0.314	1.02389	0.08892	-1.02931	0.02285	-1.04333	0.00031
P67775	Serine/threonine-protein phosphatase 2A catalytic subunit alpha isoform; PP2A-alpha; EC=3.1.3.16; Replication protein C; RP-C;	HQLVMEGYNWCHDRN	HQLVMEGYNWCHDRN	-1.09141	0.00044	1.02773	0.09705	-1.0301	0.05904	-1.01539	0.17545
P49023	Paxillin;	HQQPQSSSPVYGSSA	HQQPQSSSPVYGSSA	1.00362	0.41381	1.01038	0.23876	1.00845	0.35891	1.0234	0.01045
P19525	Interferon-induced, double-stranded RNA-activated protein kinase; EC=2.7.11.1; Eukaryotic translation initiation factor 2-alpha kinase 2; eIF-2A protein kinase 2; Interferon-inducible RNA-dependent protein kinase; P1/eIF-2A protein kinase; Protein kinase RNA-activated; PKR; Tyrosine-protein kinase EIF2AK2; EC=2.7.10.2; p68 kinase;	HRIDGKTYVIKRVKY	HRIDKKTYVIKCVKY	-1.10261	0.00252	1.05017	0.07999	-1.34449	0	1.00784	0.41024
P23458	Tyrosine-protein kinase JAK1; EC=2.7.10.2; Janus kinase 1; JAK-1;	HRKSDVLTTPWKFKV	HRKSDVLTTPWKFKV	-1.10713	0.0006	-1.03309	0.10951	1.01311	0.2325	-1.05587	0.00112
P49746	Thrombospondin-3; Flags: Precursor;	HSILGEQTKALVTQL	HSILGEQTKALVTQL	1.02257	0.07927	-1.05401	0.00017	-1.03731	0.00093	-1.01909	0.03657
P35916	Vascular endothelial growth factor receptor 3; VEGFR-3; EC=2.7.10.1; Fms-like tyrosine kinase 4; FLT-4; Tyrosine-protein kinase receptor FLT4; Flags: Precursor;	HSLAARYYNWVSFPG	HSLAARYYNCVSFPG	-1.11817	4e-05	-1.05269	0.00172	-1.35247	0	-1.1599	1e-05
P51570	Galactokinase; EC=2.7.1.6; Galactose kinase;	HSLASSEYPVRRRQC	HSLGSSEYPLRRRQC	-1.05682	0.04998	1.02286	0.23504	-1.23886	4e-05	1.00812	0.412
Q8N5C8	TGF-beta-activated kinase 1 and MAP3K7-binding protein 3; Mitogen-activated protein kinase kinase kinase 7-interacting protein 3; NF-kappa-B-activating protein 1; TAK1-binding protein 3; TAB-3; TGF-beta-activated kinase 1-binding protein 3;	HSLYTATTPPSSSPS	HSLYTATTPPSSSPS	-1.00003	0.49902	-1.00927	0.33778	-1.00349	0.39201	-1.0076	0.19293
Q9NQ66	1-phosphatidylinositol 4,5-bisphosphate phosphodiesterase beta-1; EC=3.1.4.11; PLC-154; Phosphoinositide phospholipase C-beta-1; Phospholipase C-I; PLC-I; Phospholipase C-beta-1; PLC-beta-1;	HSQPAPGSVKAPAKT	HSQPAPGSVKAPAKT	-1.00762	0.31748	-1.03881	0.00367	-1.04608	1e-05	-1.01288	0.03518
O75886	Signal transducing adapter molecule 2; STAM-2; Hrs-binding protein;	HTETKSLYPSSEIQL	HTETKSLYPSAEIQS	1.02608	0.02957	1.02105	0.04244	1.02889	0.15747	1.0336	0.00293
Q9NYK1	Toll-like receptor 7; Flags: Precursor;	HTEVTIPYLATDVTC	HTEVTIPYLATDVTC	1.04136	0.01229	-1.00846	0.30962	-1.00739	0.39423	1.03246	0.07822
P28482	Mitogen-activated protein kinase 1; MAP kinase 1; MAPK 1; EC=2.7.11.24; ERT1; Extracellular signal-regulated kinase 2; ERK-2; MAP kinase isoform p42; p42-MAPK; Mitogen-activated protein kinase 2; MAP kinase 2; MAPK 2;	HTGFLTEYVATRWYR	HTGFLTEYVATRWYR	-1.09897	0.00481	1.08364	0.00758	1.00539	0.4362	1.07912	0.00431
Q9HCP0	Casein kinase I isoform gamma-1; CKI-gamma 1; EC=2.7.11.1;	HTHRDRPSQQQPLRN	HTHRDRPSQQPLRNQ	-1.01012	0.27889	1.00356	0.44492	1.01711	0.14016	1.03173	0.00528
Q15750	TGF-beta-activated kinase 1 and MAP3K7-binding protein 1; Mitogen-activated protein kinase kinase kinase 7-interacting protein 1; TGF-beta-activated kinase 1-binding protein 1; TAK1-binding protein 1;	HTQSSSSSSDGGLFR	HTQSSSSSSDGGLFR	-1.01862	0.13602	-1.00397	0.4224	-1.04463	9e-05	1.01922	0.00629
P08138	Tumor necrosis factor receptor superfamily member 16; Gp80-LNGFR; Low affinity neurotrophin receptor p75NTR; Low-affinity nerve growth factor receptor; NGF receptor; p75 ICD; CD_antigen=CD271; Flags: Precursor;	IAFKRWNSCKQNKQG	IAFKRWNSCKQNKQG	-1.07426	0.0178	-1.03208	0.09979	1.2195	0	-1.02575	0.11753
Q16288	NT-3 growth factor receptor; EC=2.7.10.1; GP145-TrkC; Trk-C; Neurotrophic tyrosine kinase receptor type 3; TrkC tyrosine kinase; Flags: Precursor;	IAKNPLGTANQTING	IAKNPLGTANQTING	1.04166	0.00903	-1.02509	0.13701	1.01099	0.2879	1.01949	0.01919
P38646	Stress-70 protein, mitochondrial; 75 kDa glucose-regulated protein; GRP-75; Heat shock 70 kDa protein 9; Mortalin; MOT; Peptide-binding protein 74; PBP74; Flags: Precursor;	IDLGTTNSCVAVMEG	IDLGTTNSCVAVMEG	1.02385	0.11386	-1.00972	0.22767	-1.05537	0.00012	-1.02069	0.00981
Q8IW41	MAP kinase-activated protein kinase 5; MAPK-activated protein kinase 5; MAPKAP kinase 5; MAPKAP-K5; MAPKAPK-5; MK-5; MK5; EC=2.7.11.1; p38-regulated/activated protein kinase; PRAK;	IDQGDLMTPQFTPYY	IDQGDLMTPQFTPYY	1.01392	0.26837	1.00075	0.48701	-1.05272	0.03029	-1.00408	0.42963
P35228	Nitric oxide synthase, inducible; EC=1.14.13.39; Hepatocyte NOS; HEP-NOS; Inducible NO synthase; Inducible NOS; iNOS; NOS type II; Peptidyl-cysteine S-nitrosylase NOS2;	IEFVNQYYGSFKEAK	IEFVNQYYGSFKEAK	1.00194	0.4501	-1.00271	0.45201	1.01225	0.2325	1.05858	0
P13863	Cyclin-dependent kinase 1; CDK1; EC=2.7.11.22; EC=2.7.11.23; Cell division control protein 2 homolog; Cell division protein kinase 1; p34 protein kinase;	IEKIGEGTYGVVYKG	IEKIGEGTYGVVYKG	-1.04324	0.02967	1.08386	0.00018	-1.00185	0.44801	1.00015	0.49511
P36956	Sterol regulatory element-binding protein 1; SREBP-1; Class D basic helix-loop-helix protein 1; bHLHd1; Sterol regulatory element-binding transcription factor 1; Contains: Processed sterol regulatory element-binding protein 1;	IEKRYRSSINDKIIE	IEKRYRSSINDKIIE	-1.02961	0.05855	-1.01709	0.10256	-1.03696	0.00139	-1.02567	0.00153
Q4KWH8	1-phosphatidylinositol 4,5-bisphosphate phosphodiesterase eta-1; EC=3.1.4.11; Phosphoinositide phospholipase C-eta-1; Phospholipase C-eta-1; PLC-eta-1; Phospholipase C-like protein 3; PLC-L3;	LESNLPGSPNTSRGW	IENNLPQSSNTSHCW	-1.00022	0.49357	-1.02199	0.05467	-1.02688	0.01547	1.00464	0.25308
P45985	Dual specificity mitogen-activated protein kinase kinase 4; MAP kinase kinase 4; MAPKK 4; EC=2.7.12.2; JNK-activating kinase 1; MAPK/ERK kinase 4; MEK 4; SAPK/ERK kinase 1; SEK1; Stress-activated protein kinase kinase 1; SAPK kinase 1; SAPKK-1; SAPKK1; c-Jun N-terminal kinase kinase 1; JNKK;	IERLRTHSIESSGKL	IERLRTHSIESSGKL	-1.00686	0.35701	-1.06611	1e-05	-1.03211	0.0041	-1.05757	0
O00590	Atypical chemokine receptor 2; C-C chemokine receptor D6; Chemokine receptor CCR-10; Chemokine receptor CCR-9; Chemokine-binding protein 2; Chemokine-binding protein D6;	IFFISCMSLDKYLEI	IFFISCMSLDKYLEI	1.06602	0	-1.00356	0.40325	1.03516	0.04617	1.00693	0.36042
P15056	Serine/threonine-protein kinase B-raf; EC=2.7.11.1; Proto-oncogene B-Raf; p94; v-Raf murine sarcoma viral oncogene homolog B1;	IGDFGLATVKSRWSG	IGDFGLATVKSRWSG	-1.05455	0.01085	-1.02471	0.13881	1.11892	8e-05	-1.04378	0.03204
Q16659	Mitogen-activated protein kinase 6; MAP kinase 6; MAPK 6; EC=2.7.11.24; Extracellular signal-regulated kinase 3; ERK-3; MAP kinase isoform p97; p97-MAPK;	IGIPQFHSPVGSPLK	IGIPQFHSPVGSPLK	-1.02629	0.0878	1.0062	0.3668	1.0737	0.00367	-1.02498	0.06566
Q02750	Dual specificity mitogen-activated protein kinase kinase 1; MAP kinase kinase 1; MAPKK 1; MKK1; EC=2.7.12.2; ERK activator kinase 1; MAPK/ERK kinase 1; MEK 1;	IGLNQPSTPTHAAGV	IGLNQPSTPTHAAGV	-1.03164	0.04147	1.01872	0.09055	1.07563	1e-05	1.00189	0.41434
O95394	Phosphoacetylglucosamine mutase; PAGM; EC=5.4.2.3; Acetylglucosamine phosphomutase; N-acetylglucosamine-phosphate mutase; Phosphoglucomutase-3; PGM 3;	IGVMVTASHNPEEDN	IGVMVTASHNPEEDN	1.01773	0.12879	-1.01115	0.26668	-1.01389	0.13948	-1.05484	0
P46020	Phosphorylase b kinase regulatory subunit alpha, skeletal muscle isoform; Phosphorylase kinase alpha M subunit;	IHLPRDQSGEVDFKA	IHLPRDKSGEVDFKA	1.02532	0.03376	1.00277	0.41968	-1.01732	0.09231	-1.0655	8e-05
P45983	Mitogen-activated protein kinase 8; MAP kinase 8; MAPK 8; EC=2.7.11.24; JNK-46; Stress-activated protein kinase 1c; SAPK1c; Stress-activated protein kinase JNK1; c-Jun N-terminal kinase 1;	IHRDLKPSNIVVKSD	IHRDLKPSNIVVKSD	1.00312	0.4272	-1.07646	0.00014	1.05655	0.01821	-1.1369	0
Q8K019	Bcl-2-associated transcription factor 1; Btf;	IHRRIDISPSALRKH	IHRRIDISPSALRKH	-1.09503	0.00038	1.06133	0.01297	1.15195	0	1.01316	0.23596
P17544	Cyclic AMP-dependent transcription factor ATF-7; cAMP-dependent transcription factor ATF-7; Activating transcription factor 7; Transcription factor ATF-A;	IIADQTPTPTRFLKN	IIADQTPTPTRFLKN	1.02919	0.05084	1.01007	0.24178	-1.01276	0.13468	-1.01474	0.07842
P06744	Glucose-6-phosphate isomerase; GPI; EC=5.3.1.9; Autocrine motility factor; AMF; Neuroleukin; NLK; Phosphoglucose isomerase; PGI; Phosphohexose isomerase; PHI; Sperm antigen 36; SA-36;	IIASKTFTTQETITN	IIASKTFTTQETITN	-1.01318	0.2595	1.01904	0.12674	1.05348	0.00081	1.00678	0.31088
P10809	60 kDa heat shock protein, mitochondrial; 60 kDa chaperonin; Chaperonin 60; CPN60; Heat shock protein 60; HSP-60; Hsp60; HuCHA60; Mitochondrial matrix protein P1; P60 lymphocyte protein; Flags: Precursor;	IIEQSWGSPKVTKDG	IIEQSWGSPKVTKDG	-1.03843	0.03856	-1.01575	0.18403	1.07888	1e-05	1.00052	0.47717
Q9UHD9	Ubiquilin-2; Chap1; DSK2 homolog; Protein linking IAP with cytoskeleton 2; PLIC-2; hPLIC-2; Ubiquitin-like product Chap1/Dsk2;	IIKVTVKTPKEKEEF	IIKVTVKTPKEKEEF	1.08124	1e-05	-1.0436	0.00437	1.03987	0.00232	-1.11153	0
P35573	Glycogen debranching enzyme; Glycogen debrancher; Includes: 4-alpha-glucanotransferase; EC=2.4.1.25; Oligo-1,4-1,4-glucantransferase; Includes: Amylo-alpha-1,6-glucosidase; Amylo-1,6-glucosidase; EC=3.2.1.33; Dextrin 6-alpha-D-glucosidase;	IILAFAGTLRHGLIP	IILAFASTLRHGLIP	-1.03385	0.13184	-1.05075	0.00631	1.16172	0	1.07199	0.00608
Q15399	Toll-like receptor 1; Toll/interleukin-1 receptor-like protein; TIL; CD_antigen=CD281; Flags: Precursor;	IITCIEKSYKSIFVL	IINCIEKSYKSIFVL	-1.00529	0.36949	1.06011	0.00101	-1.0395	0.00112	-1.01143	0.1781
Q16654	[Pyruvate dehydrogenase (acetyl-transferring)] kinase isozyme 4, mitochondrial; EC=2.7.11.2; Pyruvate dehydrogenase kinase isoform 4; Flags: Precursor;	IIYLKALSSESIEKL	IIYLKALSSESIEKL	1.0565	0.00557	-1.03549	0.0114	-1.00399	0.36212	-1.04543	0.00015
Q5VYK3	Proteasome-associated protein ECM29 homolog; Ecm29;	IIYVKMGYPRLPVEK	IIYVKMGYPRLPVEK	1.05673	0.00217	-1.07714	0	1.04616	0.00028	-1.13968	0
P49674	Casein kinase I isoform epsilon; CKI-epsilon; CKIe; EC=2.7.11.1;	IKLECVKTKHPQLHI	IKLECVKTKHPQLHI	-1.04544	0.11877	-1.06833	0.00403	1.09126	0.00803	1.00833	0.3894
Q14765	Signal transducer and activator of transcription 4;	IKLPELNYQVKVKAS	IKLPELNYQVKVKAS	-1.00672	0.37756	-1.02416	0.0616	1.06316	0.01598	1.02333	0.17352
Q8WUQ7	Cactin; Renal carcinoma antigen NY-REN-24;	ILKQEPQSPSRSLEP	ILKQEPPSPGHSLEP	-1.00968	0.21709	1.01556	0.15076	-1.0487	0.0001	-1.03627	0.0011
P41597	C-C chemokine receptor type 2; C-C CKR-2; CC-CKR-2; CCR-2; CCR2; Monocyte chemoattractant protein 1 receptor; MCP-1-R; CD_antigen=CD192;	ILLTIDRYLAIVHAV	ILLTIDRYLAIVHAV	1.00082	0.47517	-1.05283	0.00026	1.03809	0.01706	-1.06983	0
P09110	3-ketoacyl-CoA thiolase, peroxisomal; EC=2.3.1.16; Acetyl-CoA acyltransferase; Beta-ketothiolase; Peroxisomal 3-oxoacyl-CoA thiolase; Flags: Precursor;	IMGIGPAYAIPVALQ	IMGIGPAYAIPVALQ	-1.03095	0.124	1.01021	0.33818	-1.10842	0.00017	-1.16207	0
P07357	Complement component C8 alpha chain; Complement component 8 subunit alpha; Flags: Precursor;	INDYGTHYITSGSMG	INDYGTHYITSGSMG	1.02866	0.08872	1.02284	0.07463	-1.04413	6e-05	-1.02708	0.01104
P23458	Tyrosine-protein kinase JAK1; EC=2.7.10.2; Janus kinase 1; JAK-1;	IPETLNKSIRQRNLL	IPETLNKSIRQRNLL	1.02522	0.10457	1.0336	0.02184	1.01319	0.27726	-1.05708	0.00016
Q15831	Serine/threonine-protein kinase STK11; EC=2.7.11.1; Liver kinase B1; LKB1; hLKB1; Renal carcinoma antigen NY-REN-19; Flags: Precursor;	IRQIRQHSWFRKKHP	IQQIRQHSWFRKKHP	-1.07339	0.02256	1.07578	0.00781	-1.18282	0	-1.05885	0.0168
P35573	Glycogen debranching enzyme; Glycogen debrancher; Includes: 4-alpha-glucanotransferase; EC=2.4.1.25; Oligo-1,4-1,4-glucantransferase; Includes: Amylo-alpha-1,6-glucosidase; Amylo-1,6-glucosidase; EC=3.2.1.33; Dextrin 6-alpha-D-glucosidase;	IREAMSAYNSHEEGR	IREAMSAYDSHEEGR	1.00931	0.30493	1.00071	0.47973	-1.05572	0.00023	-1.01386	0.08392
Q03135	Caveolin-1;	IREQGNIYKPNNKAM	IREQGNIYKPNNKAM	1.01816	0.22385	-1.00241	0.43836	-1.05575	0	-1.03334	0.00023
O60825	6-phosphofructo-2-kinase/fructose-2,6-bisphosphatase 2; 6PF-2-K/Fru-2,6-P2ase 2; PFK/FBPase 2; 6PF-2-K/Fru-2,6-P2ase heart-type isozyme; Includes: 6-phosphofructo-2-kinase; EC=2.7.1.105; Includes: Fructose-2,6-bisphosphatase; EC=3.1.3.46;	IRRPRNYSVGSRPLK	IRRPRNYSVGSRPLQ	-1.00317	0.44062	1.05374	0.00126	-1.00179	0.44984	-1.00242	0.43839
P06737	Glycogen phosphorylase, liver form; EC=2.4.1.1;	IRTQQHYYDKCPKRV	IRTQQYYYEKCPKRV	-1.08551	0.01862	1.05672	0.04332	-1.21163	0	-1.02153	0.2105
P18031	Tyrosine-protein phosphatase non-receptor type 1; EC=3.1.3.48; Protein-tyrosine phosphatase 1B; PTP-1B;	ISEDIKSYYTVRQLE	ISEDIKSYYTVRQLE	-1.0375	0.08127	1.07303	0.0006	-1.00243	0.437	-1.00203	0.41806
P46734	Dual specificity mitogen-activated protein kinase kinase 3; MAP kinase kinase 3; MAPKK 3; EC=2.7.12.2; MAPK/ERK kinase 3; MEK 3; Stress-activated protein kinase kinase 2; SAPK kinase 2; SAPKK-2; SAPKK2;	ISGYLVDSVAKTMDA	ISGYLVDSVAKTMDA	1.00883	0.31797	-1.01531	0.12034	-1.0232	0.05164	-1.034	2e-05
P16234	Platelet-derived growth factor receptor alpha; PDGF-R-alpha; PDGFR-alpha; EC=2.7.10.1; Alpha platelet-derived growth factor receptor; Alpha-type platelet-derived growth factor receptor; CD140 antigen-like family member A; CD140a antigen; Platelet-derived growth factor alpha receptor; Platelet-derived growth factor receptor 2; PDGFR-2; CD_antigen=CD140a; Flags: Precursor;	ISPDGHEYIYVDPMQ	ISPDGHEYIYVDPMQ	1.00501	0.39761	1.03199	0.02462	-1.01135	0.22029	-1.004	0.35451
P68400	Casein kinase II subunit alpha; CK II alpha; EC=2.7.11.1;	ISSVPTPSPLGPLAG	ISSVPTPSPLGPLAG	1.00396	0.36805	1.0303	0.03642	1.01761	0.12453	1.00156	0.45392
P11717	Cation-independent mannose-6-phosphate receptor; CI Man-6-P receptor; CI-MPR; M6PR; 300 kDa mannose 6-phosphate receptor; MPR 300; Insulin-like growth factor 2 receptor; Insulin-like growth factor II receptor; IGF-II receptor; M6P/IGF2 receptor; M6P/IGF2R; CD_antigen=CD222; Flags: Precursor;	LVSFHDDSDEDLLHI	ISTFHDDSDEDLLHV	-1.01235	0.29587	1.04141	0.01903	-1.01064	0.30565	-1.00023	0.49035
Q9BUB5	MAP kinase-interacting serine/threonine-protein kinase 1; EC=2.7.11.1; MAP kinase signal-integrating kinase 1; MAPK signal-integrating kinase 1; Mnk1;	ITTPELTTPCGSAEY	ITTPELTTPCGSAEY	-1.03921	0.04521	1.01166	0.22387	-1.02136	0.11425	-1.01293	0.14394
P15336	Cyclic AMP-dependent transcription factor ATF-2; cAMP-dependent transcription factor ATF-2; EC=2.3.1.48; Activating transcription factor 2; Cyclic AMP-responsive element-binding protein 2; CREB-2; cAMP-responsive element-binding protein 2; HB16; Histone acetyltransferase ATF2; cAMP response element-binding protein CRE-BP1;	IVADQTPTPTRFLKN	IVADQTPTPTRFLKN	-1.00146	0.45386	1.01004	0.27324	1.00947	0.23293	-1.02818	0.00845
Q16539	Mitogen-activated protein kinase 14; MAP kinase 14; MAPK 14; EC=2.7.11.24; Cytokine suppressive anti-inflammatory drug-binding protein; CSAID-binding protein; CSBP; MAP kinase MXI2; MAX-interacting protein 2; Mitogen-activated protein kinase p38 alpha; MAP kinase p38 alpha; Stress-activated protein kinase 2a; SAPK2a;	IVKCQKLTDDHVQFL	IVKCQKLTDDHVQFL	-1.05415	0.01647	-1.02569	0.08401	1.02398	0.08859	-1.01244	0.23797
P29323	Ephrin type-B receptor 2; EC=2.7.10.1; Developmentally-regulated Eph-related tyrosine kinase; ELK-related tyrosine kinase; EPH tyrosine kinase 3; EPH-like kinase 5; EK5; hEK5; Renal carcinoma antigen NY-REN-47; Tyrosine-protein kinase TYRO5; Tyrosine-protein kinase receptor EPH-3; Flags: Precursor;	IYIDPFTYEDPNEAV	IYIDPFTYEDPNEAV	-1.02072	0.12475	-1.00155	0.46457	1.05917	0.00188	-1.00228	0.41873
Q6XZB0	Lipase member I; LIPI; EC=3.1.1.-; Cancer/testis antigen 17; CT17; LPD lipase; Membrane-associated phosphatidic acid-selective phospholipase A1-beta; mPA-PLA1 beta; Flags: Precursor;	KRPCLEFSQLSVKDS	KAPCLEFSHLSLKDS	-1.02721	0.08545	1.02984	0.02186	1.01937	0.15968	1.04331	0.00548
Q07889	Son of sevenless homolog 1; SOS-1;	KAYSPRYSISDRTSI	KAYSPRYSISDRTSI	-1.08239	0.00962	1.05412	0.00869	1.00976	0.26472	1.01769	0.08321
P09960	Leukotriene A-4 hydrolase; LTA-4 hydrolase; EC=3.3.2.6; Leukotriene A(4) hydrolase;	KAYVEKFSYKSITTD	KAYVEKFSYKSITTD	-1.05144	0.01031	1.05679	0.00759	-1.11796	0	-1.00654	0.29705
P42684	Abelson tyrosine-protein kinase 2; EC=2.7.10.2; Abelson murine leukemia viral oncogene homolog 2; Abelson-related gene protein; Tyrosine-protein kinase ARG;	KCNKPTVYGVSPIHD	KCNKPTVYGVSPIHD	-1.0225	0.16398	-1.03324	0.04349	-1.02726	0.10883	-1.01916	0.16517
P23229	Integrin alpha-6; CD49 antigen-like family member F; VLA-6; CD_antigen=CD49f; Contains: Integrin alpha-6 heavy chain; Contains: Integrin alpha-6 light chain; Contains: Processed integrin alpha-6; Alpha6p; Flags: Precursor;	KDEITFVSGAPRANH	KDEITFVSGAPRANH	-1.02285	0.05214	-1.00404	0.39098	1.05785	0.00074	1.00366	0.40605
P31749	RAC-alpha serine/threonine-protein kinase; EC=2.7.11.1; Protein kinase B; PKB; Protein kinase B alpha; PKB alpha; Proto-oncogene c-Akt; RAC-PK-alpha;	KDGATMKTFCGTPEY	KDGATMKTFCGTPEY	-1.08033	0.00193	1.03923	0.0291	1.00327	0.40848	1.00339	0.37985
P62158	Calmodulin; CaM;	KDGNGYISAAELRHV	KDGNGYISAAELRHV	-1.02806	0.06815	1.02639	0.06987	1.02033	0.05826	-1.00668	0.31697
P23229	Integrin alpha-6; CD49 antigen-like family member F; VLA-6; CD_antigen=CD49f; Contains: Integrin alpha-6 heavy chain; Contains: Integrin alpha-6 light chain; Contains: Processed integrin alpha-6; Alpha6p; Flags: Precursor;	KDIALEITVTNSPSN	KDIALEITVTNSPSN	1.02293	0.02379	1.01619	0.14356	1.01808	0.0831	-1.05439	0.00014
O43182	Rho GTPase-activating protein 6; Rho-type GTPase-activating protein 6; Rho-type GTPase-activating protein RhoGAPX-1;	KDPGMTGSSGDIFES	KDPGMTGSYGNIFES	-1.04707	0.02125	1.00123	0.4631	1.07453	0	1.0115	0.11484
Q9NZI8	Insulin-like growth factor 2 mRNA-binding protein 1; IGF2 mRNA-binding protein 1; IMP-1; IMP1; Coding region determinant-binding protein; CRD-BP; IGF-II mRNA-binding protein 1; VICKZ family member 1; Zipcode-binding protein 1; ZBP-1;	KEAKDTKTADEVPLK	KEAKDTKTADEVPLK	-1.04111	0.01932	1.00258	0.42759	1.01444	0.10789	-1.02459	0.00915
P46020	Phosphorylase b kinase regulatory subunit alpha, skeletal muscle isoform; Phosphorylase kinase alpha M subunit;	KEFGVERSVRPTDSN	KEFGVERSVRPTDSN	1.00365	0.40142	-1.01384	0.1125	1.01692	0.12138	-1.00319	0.38731
Q96PD6	2-acylglycerol O-acyltransferase 1; EC=2.3.1.22; Acyl-CoA:monoacylglycerol acyltransferase 1; MGAT1; Diacylglycerol O-acyltransferase candidate 2; hDC2; Diacylglycerol acyltransferase 2-like protein 1; Monoacylglycerol O-acyltransferase 1;	KEGGGNISVIVLGGA	KEGGGNISVIVLGGA	-1.03012	0.01383	1.00762	0.33003	1.06014	0.00032	1.02866	0.0228
P15311	Ezrin; Cytovillin; Villin-2; p81;	KEVHKSGYLSSERLI	KELHKAGYLGSERLI	-1.06366	0.00105	1.03355	0.02718	1.04806	0.00071	-1.03794	0.00377
P20339	Ras-related protein Rab-5A;	KELQRQASPNIVIAL	KELQRQASPNIVIAL	1.0018	0.46852	1.0613	0.00035	-1.04918	0.0003	-1.00678	0.28189
P09960	Leukotriene A-4 hydrolase; LTA-4 hydrolase; EC=3.3.2.6; Leukotriene A(4) hydrolase;	KELVALMSAIRDGET	KELVALMSAIRDGEA	1.01224	0.18723	-1.02521	0.06033	1.06965	0	-1.08444	0
P37802	Transgelin-2; Epididymis tissue protein Li 7e; SM22-alpha homolog;	KENPRNFSDNQLQEG	KENPRYFSDNQLQEG	-1.00614	0.33855	-1.00349	0.38019	1.01686	0.11316	1.00965	0.15538
Q9BXL7	Caspase recruitment domain-containing protein 11; CARD-containing MAGUK protein 1; Carma 1;	KEPTRRFSTIVVEEG	KEPTRRFSTIVVEEG	-1.01936	0.22165	-1.01161	0.23525	-1.02166	0.07328	-1.00348	0.34366
O96013	Serine/threonine-protein kinase PAK 4; EC=2.7.11.1; p21-activated kinase 4; PAK-4;	KEVPRRKSLVGTPYW	KEVPRRKSLVGTPYW	-1.12311	4e-05	-1.00782	0.33569	-1.20585	0	-1.10856	3e-05
P19367	Hexokinase-1; EC=2.7.1.1; Brain form hexokinase; Hexokinase type I; HK I;	KFNTSDVSAIEKNKE	KFNTSDVSAIEKNKE	-1.03637	0.0073	1.01059	0.2637	1.07306	0.00284	1.04302	0.00486
Q15375	Ephrin type-A receptor 7; EC=2.7.10.1; EPH homology kinase 3; EHK-3; EPH-like kinase 11; EK11; hEK11; Flags: Precursor;	KFPGTKTYIDPETYE	KFPGTKTYIDPETYE	-1.00755	0.35187	1.0087	0.34184	1.03641	0.02282	-1.00476	0.35104
P30304	M-phase inducer phosphatase 1; EC=3.1.3.48; Dual specificity phosphatase Cdc25A;	KFRTKSRTWAGEKSK	KFRTKSRTWAGEKSK	-1.09381	4e-05	1.06621	4e-05	1.07415	0	-1.0196	0.08901
P04040	Catalase; EC=1.11.1.6;	KGAGAFGYFEVTHDI	KGAGAFGYFEVTHDI	-1.05055	0.01862	1.02095	0.14835	-1.1343	0	1.00325	0.43073
P36544	Neuronal acetylcholine receptor subunit alpha-7; Flags: Precursor;	KILEEVRYIANRFRC	KILEEVRYIAHRFRC	-1.02306	0.1202	-1.00982	0.26378	1.09271	6e-05	1.02387	0.08322
Q16665	Hypoxia-inducible factor 1-alpha; HIF-1-alpha; HIF1-alpha; ARNT-interacting protein; Basic-helix-loop-helix-PAS protein MOP1; Class E basic helix-loop-helix protein 78; bHLHe78; Member of PAS protein 1; PAS domain-containing protein 8;	KILIASPSPTHIHKE	KILIAFPSPPHVPKE	1.03284	0.01206	-1.05847	0.00026	1.10288	0	-1.10907	0
P48729	Casein kinase I isoform alpha; CKI-alpha; EC=2.7.11.1; CK1;	KISEKKMSTPVEVLC	KISEKKMSTPVEVLC	-1.02722	0.06185	1.02635	0.0663	1.06728	9e-05	-1.0331	0.01505
P00338	L-lactate dehydrogenase A chain; LDH-A; EC=1.1.1.27; Cell proliferation-inducing gene 19 protein; LDH muscle subunit; LDH-M; Renal carcinoma antigen NY-REN-59;	KIVSGKDYNVTANSK	KIVSGKDYNVTANSR	-1.01569	0.13027	-1.04063	0.01116	1.04014	0.04139	-1.01645	0.14332
P49815	Tuberin; Tuberous sclerosis 2 protein;	KKTSGPLSPPTGPPG	KKAGCPLSPPAGPPG	-1.0209	0.06028	1.02838	0.0406	1.00617	0.35047	-1.0389	0.00655
P49711	Transcriptional repressor CTCF; 11-zinc finger protein; CCCTC-binding factor; CTCFL paralog;	KKEDSSDSENAEPDL	KKEDSSDSENAEPDL	1.00881	0.26433	1.03686	0.00595	1.00806	0.31317	-1.01591	0.1122
P05387	60S acidic ribosomal protein P2; Renal carcinoma antigen NY-REN-44;	KKEESEESDDDMGFG	KKEESEESDDDMGFG	-1.01299	0.22836	1.02857	0.02514	1.04541	0.01781	1.04417	0.00052
P55085	Proteinase-activated receptor 2; PAR-2; Coagulation factor II receptor-like 1; G-protein coupled receptor 11; Thrombin receptor-like 1; Contains: Proteinase-activated receptor 2, alternate cleaved 1; Contains: Proteinase-activated receptor 2, alternate cleaved 2; Flags: Precursor;	KKHSRKSSSYSSSST	KKFSGKSSSYSSSST	1.0032	0.42608	-1.00574	0.35748	1.02185	0.03749	-1.02318	0.02697
P17936	Insulin-like growth factor-binding protein 3; IBP-3; IGF-binding protein 3; IGFBP-3; Flags: Precursor;	KKGHAKDSQRYKVDY	KKGHAKDSQRYKVDY	-1.04893	0.01216	1.04766	0.00698	1.06164	0.00408	1.01387	0.20519
Q9NQ66	1-phosphatidylinositol 4,5-bisphosphate phosphodiesterase beta-1; EC=3.1.4.11; PLC-154; Phosphoinositide phospholipase C-beta-1; Phospholipase C-I; PLC-I; Phospholipase C-beta-1; PLC-beta-1;	KKKSEPSSPDHGSST	KKKSEPSSPDHVSST	-1.02781	0.01293	1.02385	0.06989	-1.01355	0.1939	-1.00947	0.25173
P19174	1-phosphatidylinositol 4,5-bisphosphate phosphodiesterase gamma-1; EC=3.1.4.11; PLC-148; Phosphoinositide phospholipase C-gamma-1; Phospholipase C-II; PLC-II; Phospholipase C-gamma-1; PLC-gamma-1;	KLAEGSAYEEVPTSM	KLAEGSAYEEVPTSV	1.00623	0.31667	1.05157	0.00052	1.02268	0.03757	-1.00304	0.40343
P06241	Tyrosine-protein kinase Fyn; EC=2.7.10.2; Proto-oncogene Syn; Proto-oncogene c-Fyn; Src-like kinase; SLK; p59-Fyn;	KLDNGGYYITTRAQF	KLDNGGYYITTRAQF	-1.07769	0.0007	1.03036	0.08439	-1.05027	0.0032	1.04063	0.03204
Q7KZI7	Serine/threonine-protein kinase MARK2; EC=2.7.11.1; EC=2.7.11.26; ELKL motif kinase 1; EMK-1; MAP/microtubule affinity-regulating kinase 2; PAR1 homolog; PAR1 homolog b; Par-1b; Par1b;	KLDTFCGSPPYAAPE	KLDTFCGSPPYAAPE	1.00666	0.38138	-1.00829	0.30803	1.03776	0.00181	-1.02313	0.02213
P09769	Tyrosine-protein kinase Fgr; EC=2.7.10.2; Gardner-Rasheed feline sarcoma viral (v-fgr) oncogene homolog; Proto-oncogene c-Fgr; p55-Fgr; p58-Fgr; p58c-Fgr;	KLDMGGYYITTRVQF	KLDTGGYYITTRAQF	-1.02109	0.19268	-1.01829	0.18531	-1.01072	0.35631	1.06525	0.00103
Q9UQM7	Calcium/calmodulin-dependent protein kinase type II subunit alpha; CaM kinase II subunit alpha; CaMK-II subunit alpha; EC=2.7.11.17;	KLKGAILTTMLATRN	KLKGAILTTMLATRN	-1.05717	0.06157	-1.0885	6e-05	1.31925	0	-1.07337	0.00047
P34932	Heat shock 70 kDa protein 4; HSP70RY; Heat shock 70-related protein APG-2;	KLKKEDIYAVEIVGG	KLKKEDIYAVEIVGG	-1.02222	0.137	-1.01603	0.13645	1.03561	0.04151	-1.00396	0.39527
Q6R5N8	Toll-like receptor 13; Flags: Precursor;	KLKYLSLSRNNISDF	KLKTLRLSRNKITHL	-1.06659	0.00509	1.05792	0.00115	-1.03328	0.01977	1.02308	0.24214
Q8TEJ3	SH3 domain-containing RING finger protein 3; Plenty of SH3s 2; SH3 multiple domains protein 4;	KLLAGASTKKKSRSP	KLLAGASTRRKSRSP	1.00363	0.4388	-1.03512	0.05969	-1.02781	0.16549	-1.20589	0
P09917	Arachidonate 5-lipoxygenase; 5-LO; 5-lipoxygenase; EC=1.13.11.34;	QLPYYYLSPDRIPNS	KLPYYYLSPDRIPNS	-1.01672	0.26562	-1.00543	0.38961	1.05214	0.00565	-1.01236	0.19888
P51178	1-phosphatidylinositol 4,5-bisphosphate phosphodiesterase delta-1; EC=3.1.4.11; Phosphoinositide phospholipase C-delta-1; Phospholipase C-III; PLC-III; Phospholipase C-delta-1; PLC-delta-1;	KLQEDCKTIWQESRK	KLQEDCKTIWQESRK	1.05193	0.00012	-1.01125	0.22246	1.03573	0.05186	1.05101	0.00037
Q9Y4K3	TNF receptor-associated factor 6; EC=6.3.2.-; E3 ubiquitin-protein ligase TRAF6; Interleukin-1 signal transducer; RING finger protein 85;	KMETQSMYVSELKRT	KMETQSMYVNELKRT	1.02852	0.01865	1.01126	0.2438	-1.02747	0.01358	1.04322	5e-05
P07195	L-lactate dehydrogenase B chain; LDH-B; EC=1.1.1.27; LDH heart subunit; LDH-H; Renal carcinoma antigen NY-REN-46;	KMVVESAYEVIKLKG	KMVVESAYEVIKLKG	1.02544	0.1512	-1.10723	0	1.03573	0.03295	-1.01184	0.11241
O00459	Phosphatidylinositol 3-kinase regulatory subunit beta; PI3-kinase regulatory subunit beta; PI3K regulatory subunit beta; PtdIns-3-kinase regulatory subunit beta; Phosphatidylinositol 3-kinase 85 kDa regulatory subunit beta; PI3-kinase subunit p85-beta; PtdIns-3-kinase regulatory subunit p85-beta;	KNETEDQYALMEDED	KNETEDQYSLMEDED	1.00421	0.38887	-1.01183	0.16691	-1.01593	0.06285	1.026	0.00053
P05412	Transcription factor AP-1; Activator protein 1; AP1; Proto-oncogene c-Jun; V-jun avian sarcoma virus 17 oncogene homolog; p39;	KNSDLLTSPDVGLLK	KNSDLLTSPDVGLLK	1.0419	0.00462	-1.00271	0.40622	1.04925	0.02164	1.00523	0.31473
O15111	Inhibitor of nuclear factor kappa-B kinase subunit alpha; I-kappa-B kinase alpha; IKK-A; IKK-alpha; IkBKA; IkappaB kinase; EC=2.7.11.10; Conserved helix-loop-helix ubiquitous kinase; I-kappa-B kinase 1; IKK1; Nuclear factor NF-kappa-B inhibitor kinase alpha; NFKBIKA; Transcription factor 16; TCF-16;	KNTLISASQQLKAKL	KNTLISASQQLKAKL	1.02013	0.11708	-1.00164	0.45015	1.00541	0.30867	-1.04405	0.00016
Q16555	Dihydropyrimidinase-related protein 2; DRP-2; Collapsin response mediator protein 2; CRMP-2; N2A3; Unc-33-like phosphoprotein 2; ULIP-2;	KPFPDFVYKRIKARS	KPFPDFVYKRIKARS	-1.11068	0.00233	-1.00037	0.49445	-1.05716	0.09404	-1.07743	0.00169
P14625	Endoplasmin; 94 kDa glucose-regulated protein; GRP-94; Heat shock protein 90 kDa beta member 1; Tumor rejection antigen 1; gp96 homolog; Flags: Precursor;	KPIWQRPSKEVEEDE	KPIWQRPSKEVEEDE	-1.03817	0.02455	1.00725	0.32549	1.0325	0.02151	-1.00694	0.31477
Q00534	Cyclin-dependent kinase 6; EC=2.7.11.22; Cell division protein kinase 6; Serine/threonine-protein kinase PLSTIRE;	KPLFRGSSDVDQLGK	KPLFRGSSDVDQLGK	1.01637	0.0911	-1.02348	0.04541	1.01007	0.22692	1.02952	0.00136
Q96DR7	Rho guanine nucleotide exchange factor 26; SH3 domain-containing guanine exchange factor;	KPLRSTWSQLSAVKR	KPLRSTWSQLSAVKR	-1.03861	0.04623	-1.01914	0.17467	1.03608	0.00689	1.00909	0.25964
P32119	Peroxiredoxin-2; EC=1.11.1.15; Natural killer cell-enhancing factor B; NKEF-B; PRP; Thiol-specific antioxidant protein; TSA; Thioredoxin peroxidase 1; Thioredoxin-dependent peroxide reductase 1;	KPNVDDSKEYFSKHN	KPNVDDSKEYFSKHN	1.04337	0.00614	1.02181	0.06952	1.03957	0.0267	1.0471	2e-05
Q9WTS4	Teneurin-1; Ten-1; Protein Odd Oz/ten-m homolog 1; Tenascin-M1; Ten-m1; Teneurin transmembrane protein 1; Contains: Ten-1 intracellular domain; IDten-1; Ten-1 ICD; Contains: Teneurin C-terminal-associated peptide; TCPA-1; Ten-1 extracellular domain; Ten-1 ECD;	KPPPTVDSLQRRSMT	KPPPAADSLQRRSMT	1.00482	0.37398	1.02134	0.07845	1.04748	0.00048	1.00704	0.24799
P46019	Phosphorylase b kinase regulatory subunit alpha, liver isoform; Phosphorylase kinase alpha L subunit;	KQMTRRFSADEQFFS	KQMTRRFSADEQLIS	1.01141	0.23031	1.04016	0.01903	-1.00667	0.30833	1.06242	0
P28562	Dual specificity protein phosphatase 1; EC=3.1.3.16; EC=3.1.3.48; Dual specificity protein phosphatase hVH1; Mitogen-activated protein kinase phosphatase 1; MAP kinase phosphatase 1; MKP-1; Protein-tyrosine phosphatase CL100;	KQRRSIISPNFSFMG	KQRRSIISPNFSFMG	-1.07658	0.00174	1.05048	0.00175	1.10984	0	-1.07846	1e-05
P00338	L-lactate dehydrogenase A chain; LDH-A; EC=1.1.1.27; Cell proliferation-inducing gene 19 protein; LDH muscle subunit; LDH-M; Renal carcinoma antigen NY-REN-59;	KQVVESAYEVIKLKG	KQVVDSAYEVIKLKG	-1.04477	0.03858	-1.04879	0.00529	1.03233	0.14348	-1.0409	0.02551
Q93100	Phosphorylase b kinase regulatory subunit beta; Phosphorylase kinase subunit beta;	KRFLRDGYRTSLEDP	KRFLRDGYRTSLEDP	-1.02902	0.03388	-1.02139	0.07655	1.01529	0.11854	1.06323	5e-05
P29966	Myristoylated alanine-rich C-kinase substrate; MARCKS; Protein kinase C substrate, 80 kDa protein, light chain; 80K-L protein; PKCSL;	KRFSFKKSFKLSGFS	KRFSFKKSFKLSGFS	-1.06365	0.00204	1.03709	0.03706	1.01305	0.27525	1.11674	0
Q9UKU0	Long-chain-fatty-acid--CoA ligase 6; EC=6.2.1.3; Long-chain acyl-CoA synthetase 6; LACS 6;	KRGIEGTYADLCTNK	KRGIEGTYAELCTNK	-1.02555	0.07407	-1.04138	0.00045	-1.00317	0.40522	1.02741	0.00629
P49711	Transcriptional repressor CTCF; 11-zinc finger protein; CCCTC-binding factor; CTCFL paralog;	KRHIRSHTGERPFQC	KRHIRSHTGERPFQC	-1.04619	0.04058	-1.00911	0.33936	1.10315	0	-1.02163	0.06527
Q6P6C2	RNA demethylase ALKBH5; EC=1.14.11.-; Alkylated DNA repair protein alkB homolog 5; Alpha-ketoglutarate-dependent dioxygenase alkB homolog 5;	KRKYQEDSDPERSDY	KRKYPEDSDPERSDF	1.04625	0.01404	1.00734	0.29602	1.06538	0.0001	1.06503	0
P00519	Tyrosine-protein kinase ABL1; EC=2.7.10.2; Abelson murine leukemia viral oncogene homolog 1; Abelson tyrosine-protein kinase 1; Proto-oncogene c-Abl; p150;	KRNKPTVYGVSPNYD	KRNKPTVYGVSPNYD	1.01681	0.15226	1.04678	0.00299	1.01965	0.10133	1.08878	0
P10747	T-cell-specific surface glycoprotein CD28; TP44; CD_antigen=CD28; Flags: Precursor;	KRSRLLHSDYMNMTP	KRNRMLQSDYMNMTP	-1.00244	0.43325	1.01121	0.21674	1.03724	0.01015	1.0599	0
Q5T1C6	Acyl-coenzyme A thioesterase THEM4; Acyl-CoA thioesterase THEM4; EC=3.1.2.2; Carboxyl-terminal modulator protein; Thioesterase superfamily member 4; Flags: Precursor;	KRPIPLCSVVMINSQ	KRPVPLCSVVVINSQ	-1.00812	0.3415	-1.0432	0.00293	1.00608	0.34725	1.03756	0.00203
Q99543	DnaJ homolog subfamily C member 2; M-phase phosphoprotein 11; Zuotin-related factor 1; Contains: DnaJ homolog subfamily C member 2, N-terminally processed;	KRRNRNASASFQELE	KRRNRNASASFQELE	1.02756	0.1322	1.02078	0.12768	1.10194	0	1.07446	0
O00401	Neural Wiskott-Aldrich syndrome protein; N-WASP;	KRSKAIHSSDEDEDE	KRSKAIHSSDEDEDE	-1.01096	0.2721	1.0284	0.02781	-1.00979	0.19222	-1.00885	0.25278
Q9YGC1	B-cell linker protein; B-cell adapter SH2 domain-containing protein; Cytoplasmic adapter protein; Src homology 2 domain-containing leukocyte protein of 65 kDa; SLP-65;	KTAEDALYRSNKDGS	KSAEEALYRSNKDGS	1.01868	0.19567	1.02641	0.06297	1.03655	0.005	1.06688	0
O75886	Signal transducing adapter molecule 2; STAM-2; Hrs-binding protein;	KSEPEPVYIDEDKMD	KSEPEPVYIDEDKMD	1.01744	0.15695	1.00772	0.31134	1.06004	0.0002	1.05773	0
P18206	Vinculin; Metavinculin; MV;	KSFLDSGYRILGAVA	KSFLDSGYRILGAVA	-1.04744	0.01677	1.00115	0.47668	1.05031	0.00938	1.06062	0.01093
Q16659	Mitogen-activated protein kinase 6; MAP kinase 6; MAPK 6; EC=2.7.11.24; Extracellular signal-regulated kinase 3; ERK-3; MAP kinase isoform p97; p97-MAPK;	KSIQATLTPSAMKSS	KSIQATLTPSAMKSS	1.01003	0.24004	-1.03212	0.00423	1.04282	0.00387	-1.04161	1e-05
Q8N5S9	Calcium/calmodulin-dependent protein kinase kinase 1; CaM-KK 1; CaM-kinase kinase 1; CaMKK 1; EC=2.7.11.17; CaM-kinase IV kinase; Calcium/calmodulin-dependent protein kinase kinase alpha; CaM-KK alpha; CaM-kinase kinase alpha; CaMKK alpha;	KSMLRKRSFGNPFEP	KSMLRKRSFGNPFEP	-1.06485	0.00694	-1.01564	0.15928	1.04457	0.00883	1.03149	0.07732
P42765	3-ketoacyl-CoA thiolase, mitochondrial; EC=2.3.1.16; Acetyl-CoA acyltransferase; Beta-ketothiolase; Mitochondrial 3-oxoacyl-CoA thiolase; T1;	KAANDAGYFNDEMAP	KTANDAGYFDNEMAP	1.0105	0.34411	1.02131	0.11517	1.10221	0.00038	1.07203	0
Q9Y6W3	Calpain-7; EC=3.4.22.-; PalB homolog; PalBH;	KTDGKKVYYPADPPP	KTDGKKVYYPADPPP	1.03484	0.09669	1.0171	0.20697	1.05933	1e-05	1.07427	0
Q80YE7	Death-associated protein kinase 1; DAP kinase 1; EC=2.7.11.1;	KTDSLQRSWADEEDE	KTDSLHRSWTEEEDE	1.00004	0.49922	-1.03143	0.06766	1.07123	0	1.08841	0
Q04982	Serine/threonine-protein kinase B-raf; EC=2.7.11.1; Proto-oncogene B-Raf; Proto-oncogene c-Rmil; Serine/threonine-protein kinase Rmil;	KTLGRRDSSDDWEIP	KTLGRRDSSDDWEIP	-1.00325	0.42199	1.04714	0.00317	1.03778	0.00345	1.01076	0.19731
Q9UQB8	Brain-specific angiogenesis inhibitor 1-associated protein 2; BAI-associated protein 2; BAI1-associated protein 2; Protein BAP2; Fas ligand-associated factor 3; FLAF3; Insulin receptor substrate p53/p58; IRS-58; IRSp53/58; Insulin receptor substrate protein of 53 kDa; IRSp53; Insulin receptor substrate p53;	KTLPRSSSMAAGLER	KTLPRSSSMAAGLER	1.0044	0.32984	1.03267	0.01037	1.00641	0.27264	-1.02288	0.04151
O94804	Serine/threonine-protein kinase 10; EC=2.7.11.1; Lymphocyte-oriented kinase;	KTLQKRDSFIGTPYW	KTLQKRDSFIGTPYW	-1.08464	0.00044	-1.04566	0.01178	1.02557	0.16946	-1.00123	0.48149
Q9UGJ0	5'-AMP-activated protein kinase subunit gamma-2; AMPK gamma2; AMPK subunit gamma-2; H91620p;	KTSGLSSSPSTPTQV	KTLVLSSSPTSPTQE	1.00853	0.33458	-1.01779	0.12873	-1.04221	0.00011	-1.03993	0.00042
Q96RR4	Calcium/calmodulin-dependent protein kinase kinase 2; CaM-KK 2; CaM-kinase kinase 2; CaMKK 2; EC=2.7.11.17; Calcium/calmodulin-dependent protein kinase kinase beta; CaM-KK beta; CaM-kinase kinase beta; CaMKK beta;	KTMIRKRSFGNPFEG	KTMIRKRSFGNPFEG	-1.02332	0.22352	1.03223	0.04911	1.00058	0.49175	-1.02158	0.17829
Q05682	Caldesmon; CDM;	KTPDGNKSPAPKPSD	KTPEGSKSPAPKPSD	-1.00564	0.35824	1.01897	0.17742	-1.04429	0.00067	-1.01784	0.00761
P17544	Cyclic AMP-dependent transcription factor ATF-7; cAMP-dependent transcription factor ATF-7; Activating transcription factor 7; Transcription factor ATF-A;	KTQGYLESPKESSEP	KTQGYLESPKESSEP	-1.00063	0.48764	-1.01655	0.11623	-1.0307	0.00186	-1.0013	0.44067
P19838	Nuclear factor NF-kappa-B p105 subunit; DNA-binding factor KBF1; EBP-1; Nuclear factor of kappa light polypeptide gene enhancer in B-cells 1; Contains: Nuclear factor NF-kappa-B p50 subunit;	KTTSQAHSLPLSPAS	KTTSQAHSLPFAPAS	1.00105	0.47596	1.00893	0.28177	-1.00648	0.37366	-1.01027	0.23816
P17936	Insulin-like growth factor-binding protein 3; IBP-3; IGF-binding protein 3; IGFBP-3; Flags: Precursor;	KVDYESQSTDTQNFS	KVDYESQSTDTQNFS	-1.02283	0.13731	1.03186	0.05734	-1.04547	0.00511	-1.01873	0.09772
Q9UN19	Dual adapter for phosphotyrosine and 3-phosphotyrosine and 3-phosphoinositide; hDAPP1; B lymphocyte adapter protein Bam32; B-cell adapter molecule of 32 kDa;	KVEEPSIYESVRVHT	KVEEPSIYESVRVHT	-1.00286	0.44859	-1.07065	8e-05	1.0127	0.15877	-1.01316	0.07394
P51149	Ras-related protein Rab-7a;	KVIILGDSGVGKTSL	KVIILGDSGVGKTSL	-1.05979	0.04218	-1.07084	0.00129	1.0271	0.16676	-1.06819	1e-05
Q93100	Phosphorylase b kinase regulatory subunit beta; Phosphorylase kinase subunit beta;	KVKRQSSTPSAPELG	KVKRQSSTSNAPEQE	-1.02393	0.05204	-1.0142	0.23172	-1.04553	0.0009	-1.00598	0.22796
Q14738	Serine/threonine-protein phosphatase 2A 56 kDa regulatory subunit delta isoform; PP2A B subunit isoform B'-delta; PP2A B subunit isoform B56-delta; PP2A B subunit isoform PR61-delta; PP2A B subunit isoform R5-delta;	KVLLRRKSELPQDVY	KVLLRRKSELPQDVY	-1.01769	0.25244	-1.0192	0.17408	-1.00627	0.40892	-1.02956	0.13098
P46821	Microtubule-associated protein 1B; MAP-1B; Contains: MAP1B heavy chain; Contains: MAP1 light chain LC1;	KVLSPLRSPPLIGSE	KVLSPLRSPPLIGSE	1.01982	0.0375	-1.04651	0.01048	1.00202	0.4451	-1.04023	5e-05
O00329	Phosphatidylinositol 4,5-bisphosphate 3-kinase catalytic subunit delta isoform; PI3-kinase subunit delta; PI3K-delta; PI3Kdelta; PtdIns-3-kinase subunit delta; EC=2.7.1.153; Phosphatidylinositol 4,5-bisphosphate 3-kinase 110 kDa catalytic subunit delta; PtdIns-3-kinase subunit p110-delta; p110delta;	KVNWLAHNVSKDNRQ	KVNWLAHNVSKDNRQ	-1.01356	0.23568	-1.02767	0.04805	1.12521	0	-1.0651	0
P42338	Phosphatidylinositol 4,5-bisphosphate 3-kinase catalytic subunit beta isoform; PI3-kinase subunit beta; PI3K-beta; PI3Kbeta; PtdIns-3-kinase subunit beta; EC=2.7.1.153; Phosphatidylinositol 4,5-bisphosphate 3-kinase 110 kDa catalytic subunit beta; PtdIns-3-kinase subunit p110-beta; p110beta;	KVNWMAHTVRKDYRS	KVNWMAHTVRKDYRS	-1.0882	0.00039	1.03275	0.08641	-1.06295	0.01245	-1.01276	0.25584
Q15375	Ephrin type-A receptor 7; EC=2.7.10.1; EPH homology kinase 3; EHK-3; EPH-like kinase 11; EK11; hEK11; Flags: Precursor;	KVSDFGLSRVIEDDP	KVSDFGLSRVIEDDP	1.01007	0.32216	-1.03861	0.00392	-1.02741	0.00533	-1.01393	0.03336
Q9NRZ7	1-acyl-sn-glycerol-3-phosphate acyltransferase gamma; EC=2.3.1.51; 1-acylglycerol-3-phosphate O-acyltransferase 3; 1-AGP acyltransferase 3; 1-AGPAT 3; Lysophosphatidic acid acyltransferase gamma; LPAAT-gamma;	KWEEDRDTVVEGLRR	KWEEDRDTVIKGLKS	1.01411	0.17078	-1.00831	0.24346	1.00117	0.47289	-1.0023	0.40714
O75116	Rho-associated protein kinase 2; EC=2.7.11.1; Rho kinase 2; Rho-associated, coiled-coil-containing protein kinase 2; Rho-associated, coiled-coil-containing protein kinase II; ROCK-II; p164 ROCK-2;	LADKNKIYESIEEAK	LADKNKIYESIEEAK	-1.011	0.27382	1.03418	0.02484	1.04076	0.00257	1.00953	0.25525
Q9UJ83	2-hydroxyacyl-CoA lyase 1; EC=4.1.-.-; 2-hydroxyphytanoyl-CoA lyase; 2-HPCL; Phytanoyl-CoA 2-hydroxylase 2;	LADTTKPSLINIMIE	LADTTNPSLINIMIE	1.0334	0.01157	1.00141	0.46021	-1.03174	0.00972	-1.03669	0.00066
Q16584	Mitogen-activated protein kinase kinase kinase 11; EC=2.7.11.25; Mixed lineage kinase 3; Src-homology 3 domain-containing proline-rich kinase;	LAREWHKTTQMSAAG	LAREWHKTTQMSAAG	-1.02839	0.02467	-1.0597	0.00201	-1.02413	0.03349	-1.02708	0.00105
P50552	Vasodilator-stimulated phosphoprotein; VASP;	LARRRKATQVGEKTP	LARRRKATQVGEKPA	1.00603	0.37358	-1.05165	7e-05	-1.0348	0.00062	-1.02671	0.00086
Q13131	5'-AMP-activated protein kinase catalytic subunit alpha-1; AMPK subunit alpha-1; EC=2.7.11.1; Acetyl-CoA carboxylase kinase; ACACA kinase; EC=2.7.11.27; Hydroxymethylglutaryl-CoA reductase kinase; HMGCR kinase; EC=2.7.11.31; Tau-protein kinase PRKAA1; EC=2.7.11.26;	LATSPPDSFLDDHHL	LATSPPDSFLDDHHL	-1.01541	0.18255	-1.01327	0.19299	1.0061	0.33733	1.05379	0.00011
Q99685	Monoglyceride lipase; MGL; EC=3.1.1.23; HU-K5; Lysophospholipase homolog; Lysophospholipase-like; Monoacylglycerol lipase; MAGL;	LCDSKGAYLLMELAK	LCNSRGAYLLMESAK	1.01424	0.14299	1.00111	0.4583	1.01044	0.32237	-1.00028	0.48815
Q53H80	Akirin-2;	LDFDPLLSPASPKRR	LDFDPLLSPASPKRR	1.02218	0.16541	1.04375	0.02423	1.0148	0.1671	1.06382	0.00057
P34947	G protein-coupled receptor kinase 5; EC=2.7.11.16; G protein-coupled receptor kinase GRK5;	LDIEQFSTVKGVNLD	LDIEQFSTVKGVNLD	-1.03231	0.1068	1.00012	0.49696	-1.01979	0.10806	1.0183	0.02298
Q96I99	Succinyl-CoA ligase [GDP-forming] subunit beta, mitochondrial; EC=6.2.1.4; GTP-specific succinyl-CoA synthetase subunit beta; Succinyl-CoA synthetase beta-G chain; SCS-betaG; Flags: Precursor;	LDISRETYLAILMDR	LDISRETYLAILMDR	1.04826	0.00129	-1.06004	0.00075	-1.01077	0.1707	-1.01006	0.11479
P15336	Cyclic AMP-dependent transcription factor ATF-2; cAMP-dependent transcription factor ATF-2; EC=2.3.1.48; Activating transcription factor 2; Cyclic AMP-responsive element-binding protein 2; CREB-2; cAMP-responsive element-binding protein 2; HB16; Histone acetyltransferase ATF2; cAMP response element-binding protein CRE-BP1;	LDLSPLATPIIRSKI	LDLSPLATPIIRSKI	-1.0527	0.01377	-1.0731	4e-05	1.01521	0.13803	-1.02347	0.02865
P17544	Cyclic AMP-dependent transcription factor ATF-7; cAMP-dependent transcription factor ATF-7; Activating transcription factor 7; Transcription factor ATF-A;	LDMSLPSTPDIKIKE	LDMSLPSTPDIKIKE	1.03258	0.08299	-1.0036	0.43224	1.0709	1e-05	1.02384	0.0148
P21709	Ephrin type-A receptor 1; hEpha1; EC=2.7.10.1; EPH tyrosine kinase; EPH tyrosine kinase 1; Erythropoietin-producing hepatoma receptor; Tyrosine-protein kinase receptor EPH; Flags: Precursor;	LDDFDGTYETQGGKI	LDNFDGTYETQGGKI	1.03462	0.01712	1.0349	0.00838	1.02648	0.07422	1.04365	3e-05
Q6ZUJ8	Phosphoinositide 3-kinase adapter protein 1; B-cell adapter for phosphoinositide 3-kinase; B-cell phosphoinositide 3-kinase adapter protein 1;	LGQEEDVYHTVDDDE	LDQEEDVYHTVDDDE	1.04818	0.00027	1.00319	0.42525	1.00914	0.25101	1.06257	0
P07195	L-lactate dehydrogenase B chain; LDH-B; EC=1.1.1.27; LDH heart subunit; LDH-H; Renal carcinoma antigen NY-REN-46;	LDSARFRYLMAEKLG	LDSARFRYLMAEKLG	-1.03032	0.09698	-1.02086	0.23808	1.03722	0.05453	1.06088	0.00017
P00338	L-lactate dehydrogenase A chain; LDH-A; EC=1.1.1.27; Cell proliferation-inducing gene 19 protein; LDH muscle subunit; LDH-M; Renal carcinoma antigen NY-REN-59;	LDSARFRYLMGERLG	LDSARFRYLMGERLG	-1.06969	0.00051	-1.00729	0.35603	-1.01906	0.03953	1.00899	0.18662
O75116	Rho-associated protein kinase 2; EC=2.7.11.1; Rho kinase 2; Rho-associated, coiled-coil-containing protein kinase 2; Rho-associated, coiled-coil-containing protein kinase II; ROCK-II; p164 ROCK-2;	LDSSSIGSGPGDAEA	LDSSSIGSGPGDTEA	1.03895	0.00546	-1.02146	0.17356	1.03454	0.06291	1.05134	0
P09619	Platelet-derived growth factor receptor beta; PDGF-R-beta; PDGFR-beta; EC=2.7.10.1; Beta platelet-derived growth factor receptor; Beta-type platelet-derived growth factor receptor; CD140 antigen-like family member B; Platelet-derived growth factor receptor 1; PDGFR-1; CD_antigen=CD140b; Flags: Precursor;	LDTSSVLYTAVQPNE	LDSSSVLYTAVQPNE	1.04253	0.00285	1.00364	0.40247	-1.00564	0.32882	1.02307	0.00945
Q07869	Peroxisome proliferator-activated receptor alpha; PPAR-alpha; Nuclear receptor subfamily 1 group C member 1;	LEAGDLESPLSEEFL	LEADDLESPLSADFL	1.00806	0.25182	-1.01527	0.20876	1.04404	0.00582	1.0461	0.00079
Q16543	Hsp90 co-chaperone Cdc37; Hsp90 chaperone protein kinase-targeting subunit; p50Cdc37; Contains: Hsp90 co-chaperone Cdc37, N-terminally processed;	LEAVPKTGDEKDVSV	LEATSKSGDEKDVSV	-1.00032	0.49107	-1.00844	0.24723	-1.01222	0.16409	1.02506	2e-05
Q99543	DnaJ homolog subfamily C member 2; M-phase phosphoprotein 11; Zuotin-related factor 1; Contains: DnaJ homolog subfamily C member 2, N-terminally processed;	LEDKKELSEESEDEE	LEDKKELSEESEDEE	1.0363	0.00211	1.01306	0.18406	1.01481	0.20014	1.0271	0.06357
P17858	6-phosphofructokinase, liver type; EC=2.7.1.11; Phosphofructo-1-kinase isozyme B; PFK-B; Phosphofructokinase 1; Phosphohexokinase;	LEHVTRRTLSMDKGF	LEHVTRRTLSIETGF	1.03921	8e-05	1.02262	0.08267	-1.02458	0.02999	-1.08685	0
O60488	Long-chain-fatty-acid--CoA ligase 4; EC=6.2.1.3; Long-chain acyl-CoA synthetase 4; LACS 4;	LEQIKKGYDAPLCNL	LEQIKKGYDAPLCNL	1.01239	0.23477	1.02	0.07061	1.00162	0.45144	1.00764	0.19205
Q9P2K8	Eukaryotic translation initiation factor 2-alpha kinase 4; EC=2.7.11.1; GCN2-like protein;	VEQSPEDSEGQDYVE	LEQSPEDSGGQDYVE	1.05942	0.00068	-1.00494	0.35567	-1.02192	0.04444	-1.02969	0.00562
Q68EM7	Rho GTPase-activating protein 17; Rho-type GTPase-activating protein 17; RhoGAP interacting with CIP4 homologs protein 1; RICH-1;	LERKRPASMAVMEGD	LERKRPASMAVMEGD	1.02765	0.01056	-1.00428	0.38308	1.01312	0.19629	1.01949	0.12991
Q9NRR5	Ubiquilin-4; Ataxin-1 interacting ubiquitin-like protein; A1Up; Ataxin-1 ubiquitin-like-interacting protein A1U; Connexin43-interacting protein of 75 kDa; CIP75;	LESIPGGYNALRRMY	LESIPGGYNALRRMY	-1.02954	0.09269	1.03753	0.02191	1.05897	0.00011	-1.01184	0.19002
P46109	Crk-like protein;	LEYVRTLYDFPGNDA	LEYVRTLYDFPGNDA	-1.03526	0.01935	1.0652	0.00025	1.00418	0.36719	-1.02227	0.04413
P49407	Beta-arrestin-1; Arrestin beta-1;	LFVANVQSFPPAPED	LFVANVQSFPPAPED	1.0037	0.43762	1.0431	0.01973	-1.03428	0.00761	-1.00034	0.48528
P43403	Tyrosine-protein kinase ZAP-70; EC=2.7.10.2; 70 kDa zeta-chain associated protein; Syk-related tyrosine kinase;	LGADDSYYTARSAGK	LGADDSYYTARSAGK	1.05959	0.00183	-1.01352	0.16864	-1.03111	0.00492	-1.02087	0.01513
P00533	Epidermal growth factor receptor; EC=2.7.10.1; Proto-oncogene c-ErbB-1; Receptor tyrosine-protein kinase erbB-1; Flags: Precursor;	LGAEEKEYHAEGGKV	LGAEEKEYHAEGGKV	1.0162	0.10714	1.04553	0.0008	1.00159	0.45748	-1.01122	0.25752
Q04759	Protein kinase C theta type; EC=2.7.11.13; nPKC-theta;	LGDAKTNTFCGTPDY	LGDARTNTFCGTPDY	-1.0275	0.01766	1.06865	0.0003	1.02267	0.0417	-1.00584	0.31679
O14974	Protein phosphatase 1 regulatory subunit 12A; Myosin phosphatase-targeting subunit 1; Myosin phosphatase target subunit 1; Protein phosphatase myosin-binding subunit;	LGLRKTGSYGALAEI	LGLRKTGSYGALAEI	1.03689	0.01835	1.01209	0.18892	1.01235	0.15208	-1.06225	0
P11717	Cation-independent mannose-6-phosphate receptor; CI Man-6-P receptor; CI-MPR; M6PR; 300 kDa mannose 6-phosphate receptor; MPR 300; Insulin-like growth factor 2 receptor; Insulin-like growth factor II receptor; IGF-II receptor; M6P/IGF2 receptor; M6P/IGF2R; CD_antigen=CD222; Flags: Precursor;	LHGDDQDSEDEVLTI	LHGDEQDSEDEVLTL	1.01744	0.17627	-1.01135	0.17659	-1.00769	0.31256	-1.01759	0.03346
Q13085	Acetyl-CoA carboxylase 1; ACC1; EC=6.4.1.2; ACC-alpha; Includes: Biotin carboxylase; EC=6.3.4.14;	LHIRSSMSGLHLVKQ	LHMRSSMSGLHLVKQ	1.04911	0.01404	-1.08229	0	1.02008	0.07454	-1.14882	0
O13016	Tyrosine-protein phosphatase non-receptor type 1; EC=3.1.3.48; CPTP1; Protein-tyrosine phosphatase 1B; PTP-1B;	LNQGDNDYINASLIK	LHQEDNDYINASLIK	1.00843	0.29719	1.05604	0.00014	-1.05398	0.00014	1.02641	0.05907
P05412	Transcription factor AP-1; Activator protein 1; AP1; Proto-oncogene c-Jun; V-jun avian sarcoma virus 17 oncogene homolog; p39;	LHSEPPVYANLSNFN	LHSEPPVYANLSNFN	-1.03025	0.10179	1.05639	0.00212	-1.07122	0	1.00525	0.31445
P36507	Dual specificity mitogen-activated protein kinase kinase 2; MAP kinase kinase 2; MAPKK 2; EC=2.7.12.2; ERK activator kinase 2; MAPK/ERK kinase 2; MEK 2;	LIDSMANSFVGTRSY	LIDSMANSFVGTRSY	-1.01772	0.13119	1.00466	0.37746	-1.00323	0.36332	-1.00879	0.18758
Q96KC8	DnaJ homolog subfamily C member 1; DnaJ protein homolog MTJ1; Flags: Precursor;	LKDSVTCSPGMVRLS	LKDSVTCSPGMVRLS	-1.00543	0.39535	1.00653	0.36877	-1.07641	0	-1.0333	0.00148
P49674	Casein kinase I isoform epsilon; CKI-epsilon; CKIe; EC=2.7.11.1;	RMGQLRGSATRALPP	LKGQLRESTTRILPP	1.05198	0.01803	-1.0344	0.00865	-1.03512	0.00076	-1.07287	0
O43318	Mitogen-activated protein kinase kinase kinase 7; EC=2.7.11.25; Transforming growth factor-beta-activated kinase 1; TGF-beta-activated kinase 1;	LKICDFGTACDIQTH	LKICDFGTACDIQTH	1.03605	0.0189	1.00505	0.37654	-1.02883	0.10951	-1.03309	0.00562
Q3UGC7	Eukaryotic translation initiation factor 3 subunit J-A; eIF3j-A; Eukaryotic translation initiation factor 3 subunit 1-A; eIF-3-alpha-A; eIF3 p35;	LKKLQEESDLELAKE	LKKLQEESDLELAKE	1.03635	0.00046	-1.01464	0.18147	1.01371	0.20828	-1.0392	0.00037
Q06187	Tyrosine-protein kinase BTK; EC=2.7.10.2; Agammaglobulinemia tyrosine kinase; ATK; B-cell progenitor kinase; BPK; Bruton tyrosine kinase;	LKKVVALYDYMPMNA	LKKVVALYDYMPMNA	-1.01038	0.32812	-1.02876	0.06068	1.06628	0.00148	-1.05374	5e-05
P19525	Interferon-induced, double-stranded RNA-activated protein kinase; EC=2.7.11.1; Eukaryotic translation initiation factor 2-alpha kinase 2; eIF-2A protein kinase 2; Interferon-inducible RNA-dependent protein kinase; P1/eIF-2A protein kinase; Protein kinase RNA-activated; PKR; Tyrosine-protein kinase EIF2AK2; EC=2.7.10.2; p68 kinase;	LKNDGKRTRSKGTLR	LKNDETRTSKKGTLR	1.01748	0.24288	-1.00169	0.44528	-1.03032	0.00214	-1.0431	0
P22455	Fibroblast growth factor receptor 4; FGFR-4; EC=2.7.10.1; CD_antigen=CD334; Flags: Precursor;	LLAVSEEYLDLRLTF	LLAVSEEYLDLRLTF	1.02049	0.09621	1.00694	0.30804	-1.04652	0.00053	-1.02708	0.00676
P25963	NF-kappa-B inhibitor alpha; I-kappa-B-alpha; IkB-alpha; IkappaBalpha; Major histocompatibility complex enhancer-binding protein MAD3;	LLDDRHDSGLDSMKD	LLDDRHDSGLDSMKD	-1.02006	0.17673	-1.00585	0.36229	-1.03486	0.00474	1.00388	0.38099
Q8WV28	B-cell linker protein; B-cell adapter containing a SH2 domain protein; B-cell adapter containing a Src homology 2 domain protein; Cytoplasmic adapter protein; Src homology 2 domain-containing leukocyte protein of 65 kDa; SLP-65;	LLEDEADYVVPVEDN	LLEDEADYVVPVEDE	-1.00431	0.40346	1.00416	0.37899	1.00804	0.26492	-1.0071	0.17861
P21802	Fibroblast growth factor receptor 2; FGFR-2; EC=2.7.10.1; K-sam; KGFR; Keratinocyte growth factor receptor; CD_antigen=CD332; Flags: Precursor;	PLEQYSPSYPDTRSS	LLEQYSPSYPDTRSS	1.03987	0.03863	-1.00613	0.32294	-1.03191	0.00142	-1.03813	0
Q2TB90	Putative hexokinase HKDC1; EC=2.7.1.1; Hexokinase domain-containing protein 1;	LLFRGQISERLRTRG	LLFRGQISERLRTRG	-1.00694	0.3057	-1.02919	0.04048	1.09135	0	-1.05236	5e-05
P11021	78 kDa glucose-regulated protein; GRP-78; Endoplasmic reticulum lumenal Ca(2+)-binding protein grp78; Heat shock 70 kDa protein 5; Immunoglobulin heavy chain-binding protein; BiP; Flags: Precursor;	LLGTFDLTGIPPAPR	LLGTFDLTGIPPAPR	1.01754	0.05668	1.02111	0.09769	1.06912	0	-1.08453	0
Q9P1W9	Serine/threonine-protein kinase pim-2; EC=2.7.11.1; Pim-2h;	LLHDEPYTDFDGTRV	LLHDEPYTDFDGTRV	-1.06331	0.0057	-1.00034	0.49042	1.11448	0	-1.00952	0.1867
Q08345	Epithelial discoidin domain-containing receptor 1; Epithelial discoidin domain receptor 1; EC=2.7.10.1; CD167 antigen-like family member A; Cell adhesion kinase; Discoidin receptor tyrosine kinase; HGK2; Mammary carcinoma kinase 10; MCK-10; Protein-tyrosine kinase 3A; Protein-tyrosine kinase RTK-6; TRK E; Tyrosine kinase DDR; Tyrosine-protein kinase CAK; CD_antigen=CD167a; Flags: Precursor;	LLLSNPAYRLLLATY	LLLSNPAYRLLLATY	-1.09947	0.00895	-1.01653	0.21948	-1.01026	0.40488	1.09997	0.00029
Q15831	Serine/threonine-protein kinase STK11; EC=2.7.11.1; Liver kinase B1; LKB1; hLKB1; Renal carcinoma antigen NY-REN-19; Flags: Precursor;	LLLTTGGTLKISDLG	LLLTTGGTLKISDLG	1.00075	0.47721	-1.01896	0.10836	1.06774	0.00159	-1.02044	0.10059
Q9P212	1-phosphatidylinositol 4,5-bisphosphate phosphodiesterase epsilon-1; EC=3.1.4.11; Pancreas-enriched phospholipase C; Phosphoinositide phospholipase C-epsilon-1; Phospholipase C-epsilon-1; PLC-epsilon-1;	LLSTFGGSTGRMMLK	LLNSFGGSTGRMMLK	-1.00446	0.36053	1.00814	0.27474	1.01864	0.0891	-1.04077	0.00141
O00481	Butyrophilin subfamily 3 member A1; CD_antigen=CD277; Flags: Precursor;	GLTDGNKYRTLTEPR	LLTPGGKYQTLSEPR	-1.00382	0.40475	-1.00238	0.42414	1.02716	0.01783	-1.02861	0.00252
P15311	Ezrin; Cytovillin; Villin-2; p81;	LMLRLQDYEEKTKKA	LMLRLQDYEEKTRKA	1.0228	0.01806	-1.05999	2e-05	1.04495	0.00214	-1.05992	0
O96017	Serine/threonine-protein kinase Chk2; EC=2.7.11.1; CHK2 checkpoint homolog; Cds1 homolog; Hucds1; hCds1; Checkpoint kinase 2;	LMRTLCGTPTYLAPE	LMRTLCGTPTYLAPE	1.00203	0.44134	1.02115	0.15309	1.06173	0.00192	-1.04345	0.00159
P34998	Corticotropin-releasing factor receptor 1; CRF-R-1; CRF-R1; CRFR-1; Corticotropin-releasing hormone receptor 1; CRH-R-1; CRH-R1; Flags: Precursor;	LMTKLRASTTSETIQ	LMTKLRASTTSETIQ	1.01324	0.11697	-1.02331	0.10359	-1.0068	0.31533	-1.04651	0.00062
P48729	Casein kinase I isoform alpha; CKI-alpha; EC=2.7.11.1; CK1;	LMYFNRTSLPWQGLK	LMYFNRTSLPWQGLK	-1.05325	0.00651	-1.00496	0.41487	-1.05382	0.02081	1.01988	0.22181
Q05655	Protein kinase C delta type; EC=2.7.11.13; Tyrosine-protein kinase PRKCD; EC=2.7.10.2; nPKC-delta; Contains: Protein kinase C delta type regulatory subunit; Contains: Protein kinase C delta type catalytic subunit; Sphingosine-dependent protein kinase-1; SDK1;	LNEKARLSYSDKNLI	LNEKPRLSYSDKNLI	-1.02676	0.00551	1.00664	0.29029	1.01443	0.13447	-1.00901	0.27939
P16070	CD44 antigen; CDw44; Epican; Extracellular matrix receptor III; ECMR-III; GP90 lymphocyte homing/adhesion receptor; HUTCH-I; Heparan sulfate proteoglycan; Hermes antigen; Hyaluronate receptor; Phagocytic glycoprotein 1; PGP-1; Phagocytic glycoprotein I; PGP-I; CD_antigen=CD44; Flags: Precursor;	LNGEASKSQEMVHLV	LNGEASKSQEMVHLV	1.00474	0.31579	1.00777	0.28579	1.02634	0.02348	1.0077	0.25013
Q02156	Protein kinase C epsilon type; EC=2.7.11.13; nPKC-epsilon;	LNGVTTTTFCGTPDY	LNGVTTTTFCGTPDY	1.01917	0.05322	1.00011	0.49712	1.02999	0.00962	-1.02552	0.0445
P16885	1-phosphatidylinositol 4,5-bisphosphate phosphodiesterase gamma-2; EC=3.1.4.11; Phosphoinositide phospholipase C-gamma-2; Phospholipase C-IV; PLC-IV; Phospholipase C-gamma-2; PLC-gamma-2;	LNNQLFLYDTHQNLR	LNNQLFLYDTHQNLR	-1.01251	0.20963	-1.01477	0.1656	1.01266	0.16589	1.0027	0.41197
Q9UBC2	Epidermal growth factor receptor substrate 15-like 1; Eps15-related protein; Eps15R;	LNSTGSLSPKHSLKQ	LNSTGSLSPKHSIKQ	1.02776	0.05832	-1.0325	0.0184	1.00229	0.41923	-1.07982	0
P47712	Cytosolic phospholipase A2; cPLA2; Phospholipase A2 group IVA; Includes: Phospholipase A2; EC=3.1.1.4; Phosphatidylcholine 2-acylhydrolase; Includes: Lysophospholipase; EC=3.1.1.5;	LNTSYPLSPLSDFAT	LNTSYPMSPLRDFTM	-1.0286	0.04106	-1.02561	0.06868	-1.01858	0.22844	-1.03429	0.03142
Q92539	Phosphatidate phosphatase LPIN2; EC=3.1.3.4; Lipin-2;	LPAYLATSPIPTEDQ	LPAYLATSPIPTEDQ	-1.02027	0.05097	1.02452	0.04262	-1.0119	0.19611	-1.00907	0.26478
P36897	TGF-beta receptor type-1; TGFR-1; EC=2.7.11.30; Activin A receptor type II-like protein kinase of 53kD; Activin receptor-like kinase 5; ALK-5; ALK5; Serine/threonine-protein kinase receptor R4; SKR4; TGF-beta type I receptor; Transforming growth factor-beta receptor type I; TGF-beta receptor type I; TbetaR-I; Flags: Precursor;	LPLLVQRTIARTIVL	LPLLVQRTIARTIVL	1.05234	0.00014	-1.02161	0.05981	1.04169	0.00344	-1.06479	0
Q96DR7	Rho guanine nucleotide exchange factor 26; SH3 domain-containing guanine exchange factor;	LPLQRLPSQENELLE	LPLQRLPSPENELLE	1.00169	0.45011	1.039	0.00373	1.02173	0.052	-1.01917	0.04372
P49418	Amphiphysin;	LPWDLWTTSTDLVQP	LPWDLWTTSTDLVQP	1.01671	0.11698	-1.01356	0.19652	1.02605	0.02667	-1.01538	0.1016
P61586	Transforming protein RhoA; Rho cDNA clone 12; h12; Flags: Precursor;	LQARRGKKKSGCLVL	LQARRGKKKSGCLVL	-1.05889	0.03975	-1.12391	3e-05	-1.05878	0.09746	-1.17639	1e-05
Q9UQB8	Brain-specific angiogenesis inhibitor 1-associated protein 2; BAI-associated protein 2; BAI1-associated protein 2; Protein BAP2; Fas ligand-associated factor 3; FLAF3; Insulin receptor substrate p53/p58; IRS-58; IRSp53/58; Insulin receptor substrate protein of 53 kDa; IRSp53; Insulin receptor substrate p53;	LQQGKSSSTGNLLDK	LQQGKSSSTGNLLDK	1.00453	0.36366	1.00814	0.31509	1.01531	0.11747	1.03597	0.00013
P70266	6-phosphofructo-2-kinase/fructose-2,6-bisphosphatase 1; 6PF-2-K/Fru-2,6-P2ase 1; PFK/FBPase 1; 6PF-2-K/Fru-2,6-P2ase liver isozyme; Includes: 6-phosphofructo-2-kinase; EC=2.7.1.105; Includes: Fructose-2,6-bisphosphatase; EC=3.1.3.46;	LQRRRGSSIPQFTNS	LQRRRGSSIPQFTNS	-1.03164	0.00746	1.05413	0.00065	1.0006	0.48364	1.00892	0.24683
Q9Y2I7	1-phosphatidylinositol 3-phosphate 5-kinase; Phosphatidylinositol 3-phosphate 5-kinase; EC=2.7.1.150; FYVE finger-containing phosphoinositide kinase; PIKfyve; Phosphatidylinositol 3-phosphate 5-kinase type III; PIPkin-III; Type III PIP kinase;	LRGADSAYYQVGQTG	LRGADSAYYQVGQTG	1.00949	0.25973	1.03087	0.02391	-1.00023	0.49278	-1.01578	0.0909
Q9C0B5	Palmitoyltransferase ZDHHC5; EC=2.3.1.225; Zinc finger DHHC domain-containing protein 5; DHHC-5; Zinc finger protein 375;	LRGRGVGSPEPGPTA	LRGRGLASPEPGLPA	1.03082	0.01933	-1.03071	0.02836	-1.00158	0.43851	-1.01719	0.06311
P27986	Phosphatidylinositol 3-kinase regulatory subunit alpha; PI3-kinase regulatory subunit alpha; PI3K regulatory subunit alpha; PtdIns-3-kinase regulatory subunit alpha; Phosphatidylinositol 3-kinase 85 kDa regulatory subunit alpha; PI3-kinase subunit p85-alpha; PtdIns-3-kinase regulatory subunit p85-alpha;	LRKTRDQYLMWLTQK	LRKTRDQYLMWLTQK	-1.00733	0.37152	1.00871	0.33107	1.12225	2e-05	-1.00294	0.41692
Q9Y2I7	1-phosphatidylinositol 3-phosphate 5-kinase; Phosphatidylinositol 3-phosphate 5-kinase; EC=2.7.1.150; FYVE finger-containing phosphoinositide kinase; PIKfyve; Phosphatidylinositol 3-phosphate 5-kinase type III; PIPkin-III; Type III PIP kinase;	LSLDRSGSPMVPSYE	LSLDRSASPMVPSYE	1.00398	0.38188	1.05153	0.00075	-1.01255	0.20267	-1.00505	0.36497
Q92481	Transcription factor AP-2-beta; AP2-beta; Activating enhancer-binding protein 2-beta;	LSLLSSTSKYKVTVG	LSLLSSTSKYKVTVG	-1.1059	0.00616	-1.06623	0.01	-1.05741	0.08103	-1.02338	0.19134
Q60591	Nuclear factor of activated T-cells, cytoplasmic 2; NF-ATc2; NFATc2; NFAT pre-existing subunit; NF-ATp; T-cell transcription factor NFAT1;	PSPRIEITPSHELMQ	LSPRIEITPSHELIQ	1.03782	0.01078	1.02559	0.03546	1.00109	0.46989	1.00001	0.49951
O43182	Rho GTPase-activating protein 6; Rho-type GTPase-activating protein 6; Rho-type GTPase-activating protein RhoGAPX-1;	ISPYDNNSPVLSERS	LSPYDNNSPVLSERS	1.04139	0.01352	-1.01307	0.20991	-1.00866	0.20559	-1.00884	0.21705
P35228	Nitric oxide synthase, inducible; EC=1.14.13.39; Hepatocyte NOS; HEP-NOS; Inducible NO synthase; Inducible NOS; iNOS; NOS type II; Peptidyl-cysteine S-nitrosylase NOS2;	KSRQNLQSPTSSRAT	LSRQNLQSPKSSRST	1.05344	5e-05	1.02384	0.04226	1.02206	0.06331	1.05958	4e-05
Q00944	Focal adhesion kinase 1; FADK 1; EC=2.7.10.2; Focal adhesion kinase-related nonkinase; FRNK; p41/p43FRNK; Protein-tyrosine kinase 2; p125FAK; pp125FAK;	PAGNQHIYQPVGKPD	LTGNQHIYQPVGKPD	1.02881	0.02515	1.02013	0.09523	-1.03018	0.01777	1.03309	0.00079
P51813	Cytoplasmic tyrosine-protein kinase BMX; EC=2.7.10.2; Bone marrow tyrosine kinase gene in chromosome X protein; Epithelial and endothelial tyrosine kinase; ETK; NTK38;	LTKTNLSYYEYDKMK	LTKTNLSYYEYDKMK	1.02005	0.09011	-1.01331	0.16455	1.00877	0.22933	1.03199	0.00076
P63104	14-3-3 protein zeta/delta; Protein kinase C inhibitor protein 1; KCIP-1;	LTLWTSDTQGDEAEA	LTLWTSDTQGDEAEA	1.02074	0.11685	1.08051	0	-1.01954	0.05098	1.04886	0.00033
Q15067	Peroxisomal acyl-coenzyme A oxidase 1; AOX; EC=1.3.3.6; Palmitoyl-CoA oxidase; Straight-chain acyl-CoA oxidase; SCOX;	LTHILDGSPEKTRRR	LTNVLDGSPENTRRR	1.00775	0.28118	-1.01477	0.09598	-1.01366	0.1475	1.02291	0.00184
Q15797	Mothers against decapentaplegic homolog 1; MAD homolog 1; Mothers against DPP homolog 1; JV4-1; Mad-related protein 1; SMAD family member 1; SMAD 1; Smad1; hSMAD1; Transforming growth factor-beta-signaling protein 1; BSP-1;	LTQMGSPHNPISSVS	LTQMGSPHNPISSVS	1.03762	0.00471	1.01223	0.18528	1.01959	0.09676	1.05285	4e-05
P84022	Mothers against decapentaplegic homolog 3; MAD homolog 3; Mad3; Mothers against DPP homolog 3; hMAD-3; JV15-2; SMAD family member 3; SMAD 3; Smad3; hSMAD3;	LTQMGSPSIRCSSVS	LTQMGSPSIRCSSVS	-1.00199	0.44523	1.04205	0.00619	1.00137	0.45372	-1.00222	0.43305
Q15796	Mothers against decapentaplegic homolog 2; MAD homolog 2; Mothers against DPP homolog 2; JV18-1; Mad-related protein 2; hMAD-2; SMAD family member 2; SMAD 2; Smad2; hSMAD2;	LTQMGSPSVRCSSMS	LTQMGSPSVRCSSMS	1.02554	0.04688	1.02535	0.04283	-1.03964	0.00058	1.03181	0.00284
Q8N122	Regulatory-associated protein of mTOR; Raptor; p150 target of rapamycin (TOR)-scaffold protein;	LTQSAPASPTNKGVH	LTQSAPASPTNKGIH	1.01107	0.23987	1.01626	0.16691	-1.00835	0.25213	1.06626	0
P45985	Dual specificity mitogen-activated protein kinase kinase 4; MAP kinase kinase 4; MAPKK 4; EC=2.7.12.2; JNK-activating kinase 1; MAPK/ERK kinase 4; MEK 4; SAPK/ERK kinase 1; SEK1; Stress-activated protein kinase kinase 1; SAPK kinase 1; SAPKK-1; SAPKK1; c-Jun N-terminal kinase kinase 1; JNKK;	LVDSIAKTRDAGCRP	LVDSIAKTRDAGCRP	1.02466	0.00169	1.03568	0.0296	1.02163	0.03987	-1.01566	0.08888
P20338	Ras-related protein Rab-4A;	LVIGNAGTGKSCLLH	LVIGNAGTGKSCLLH	-1.06586	0.01177	-1.04013	0.03363	1.02411	0.22583	1.08102	0.00014
P46940	Ras GTPase-activating-like protein IQGAP1; p195;	LVKLQQTYAALNSKA	LVKLQQTYAALNSKA	-1.01051	0.22138	-1.07484	4e-05	1.07952	0	-1.09464	0
P48736	Phosphatidylinositol 4,5-bisphosphate 3-kinase catalytic subunit gamma isoform; PI3-kinase subunit gamma; PI3K-gamma; PI3Kgamma; PtdIns-3-kinase subunit gamma; EC=2.7.1.153; Phosphatidylinositol 4,5-bisphosphate 3-kinase 110 kDa catalytic subunit gamma; PtdIns-3-kinase subunit p110-gamma; p110gamma; Phosphoinositide-3-kinase catalytic gamma polypeptide; Serine/threonine protein kinase PIK3CG; EC=…	LWHFRYESLKHPKAY	LWHFRYESLKDPKAY	-1.01695	0.14516	1.00004	0.49899	1.02103	0.22145	1.05318	0.00944
P16885	1-phosphatidylinositol 4,5-bisphosphate phosphodiesterase gamma-2; EC=3.1.4.11; Phosphoinositide phospholipase C-gamma-2; Phospholipase C-IV; PLC-IV; Phospholipase C-gamma-2; PLC-gamma-2;	LYDVSRMYVDPSEIN	LYDVSRMYVDPSEIN	1.01865	0.13925	1.03404	0.03182	-1.00363	0.38009	1.09531	0
P50750	Cyclin-dependent kinase 9; EC=2.7.11.22; EC=2.7.11.23; C-2K; Cell division cycle 2-like protein kinase 4; Cell division protein kinase 9; Serine/threonine-protein kinase PITALRE; Tat-associated kinase complex catalytic subunit;	MAKQYDSVECPFCDE	MAKQYDSVECPFCDE	-1.00808	0.27609	-1.0089	0.25015	1.0095	0.23193	1.0548	0
O75390	Citrate synthase, mitochondrial; EC=2.3.3.1; Flags: Precursor;	MALLTAAARLLGTKN	MALLTAAARLFGAKN	-1.02573	0.07153	-1.07269	1e-05	1.04587	0.00324	-1.08904	0
P33527	Multidrug resistance-associated protein 1; ATP-binding cassette sub-family C member 1; Leukotriene C(4) transporter; LTC4 transporter;	MAMKTKTYQVAHMKS	MAMKTKTYQVAHMKS	1.02447	0.10088	1.05868	0.00147	1.07338	0	1.07587	6e-05
P62158	Calmodulin; CaM;	MARKMKDTDSEEEIR	MARKMKDTDSEEEIR	-1.01614	0.20158	-1.02053	0.10251	1.01411	0.13325	1.056	0
P51659	Peroxisomal multifunctional enzyme type 2; MFE-2; 17-beta-hydroxysteroid dehydrogenase 4; 17-beta-HSD 4; D-bifunctional protein; DBP; Multifunctional protein 2; MPF-2; Contains: (3R)-hydroxyacyl-CoA dehydrogenase; EC=1.1.1.n12; Contains: Enoyl-CoA hydratase 2; EC=4.2.1.107; EC=4.2.1.119; 3-alpha,7-alpha,12-alpha-trihydroxy-5-beta-cholest-24-enoyl-CoA hydratase;	MGSPLRFDGRVVLVT	MASTLRFNGRVVLVT	1.04102	0.0152	1.01808	0.12441	1.02788	0.0425	1.03332	0.0005
P61106	Ras-related protein Rab-14;	MATAPYNYSYIFKYI	MATAPYNYSYIFKYI	-1.09999	0.00016	-1.03825	0.03793	-1.12305	1e-05	1.00395	0.40829
P14618	Pyruvate kinase PKM; EC=2.7.1.40; Cytosolic thyroid hormone-binding protein; CTHBP; Opa-interacting protein 3; OIP-3; Pyruvate kinase 2/3; Pyruvate kinase muscle isozyme; Thyroid hormone-binding protein 1; THBP1; Tumor M2-PK; p58;	MCRLDIDSPPITARN	MCRLDIDSPPITARN	-1.00605	0.35968	1.01532	0.11407	1.02962	0.03436	1.08778	0
Q13255	Metabotropic glutamate receptor 1; mGluR1; Flags: Precursor;	MCYSALVTKTNRIAR	MCYSALVTKTNRIAR	-1.11134	4e-05	-1.04956	0.0048	1.02245	0.14657	1.08726	8e-05
P17252	Protein kinase C alpha type; PKC-A; PKC-alpha; EC=2.7.11.13;	MDGVTTRTFCGTPDY	MDGVTTRTFCGTPDY	1.02911	0.13366	1.04012	0.02036	1.08972	0.00028	1.09603	0
P14317	Hematopoietic lineage cell-specific protein; Hematopoietic cell-specific LYN substrate 1; LckBP1; p75;	MEAPTTAYKKTTPIE	MEAPTTAYKKTTPIE	1.04108	0.04701	1.01948	0.09489	1.03385	0.00747	1.07625	0
P31645	Sodium-dependent serotonin transporter; 5HT transporter; 5HTT; Solute carrier family 6 member 4;	MELALGQYHRNGCIS	MELALGQYHRNGCIS	1.0032	0.44063	1.04111	0.01147	1.03912	0.00851	1.05527	0.00045
Q07869	Peroxisome proliferator-activated receptor alpha; PPAR-alpha; Nuclear receptor subfamily 1 group C member 1;	MVDTESPLCPLSPLE	MEMVDTESPIGPLSP	1.02583	0.09123	1.00152	0.46165	1.05743	0.00085	1.05801	0
P50552	Vasodilator-stimulated phosphoprotein; VASP;	EHIERRVSNAGGPPA	MERERRASNAGGPPA	1.01474	0.3026	1.03644	0.03972	1.07601	0.00037	1.07699	0
P46734	Dual specificity mitogen-activated protein kinase kinase 3; MAP kinase kinase 3; MAPKK 3; EC=2.7.12.2; MAPK/ERK kinase 3; MEK 3; Stress-activated protein kinase kinase 2; SAPK kinase 2; SAPKK-2; SAPKK2;	MESPASSQPASMPQS	MESPAPSPPAGVPTS	1.04456	0.04927	1.01957	0.12063	1.05087	0.0002	1.05634	0.0002
P62491	Ras-related protein Rab-11A; Rab-11; YL8; Flags: Precursor;	MGTRDDEYDYLFKVV	MGTRDDEYDYLFKVV	-1.05424	0.02808	-1.13303	0	1.16428	4e-05	1.07985	0.00036
P04406	Glyceraldehyde-3-phosphate dehydrogenase; GAPDH; EC=1.2.1.12; Peptidyl-cysteine S-nitrosylase GAPDH; EC=2.6.99.-;	MGVNHEKYDNSLKII	MGVNHEKYNNTLKIV	-1.03197	0.06945	-1.03141	0.04045	1.01824	0.14358	-1.01496	0.06873
O75116	Rho-associated protein kinase 2; EC=2.7.11.1; Rho kinase 2; Rho-associated, coiled-coil-containing protein kinase 2; Rho-associated, coiled-coil-containing protein kinase II; ROCK-II; p164 ROCK-2;	MKIQQNQSIRRPSRQ	MKIQQNQSIRRPSRQ	-1.01542	0.20174	1.04534	0.00114	-1.06566	2e-05	1.05069	0.00153
P06493	Cyclin-dependent kinase 1; CDK1; EC=2.7.11.22; EC=2.7.11.23; Cell division control protein 2 homolog; Cell division protein kinase 1; p34 protein kinase;	MKKIRLESEEEGVPS	MKKIRLESEEEGVPS	1.02434	0.07275	1.04451	0.0021	1.0239	0.05093	1.04788	0
P11362	Fibroblast growth factor receptor 1; FGFR-1; EC=2.7.10.1; Basic fibroblast growth factor receptor 1; BFGFR; bFGF-R-1; Fms-like tyrosine kinase 2; FLT-2; N-sam; Proto-oncogene c-Fgr; CD_antigen=CD331; Flags: Precursor;	MLAGVSEYELPEDPR	MLAGVSEYELPEDPR	-1.00557	0.40916	1.01377	0.19668	-1.01325	0.13939	1.02314	0.01484
Q13557	Calcium/calmodulin-dependent protein kinase type II subunit delta; CaM kinase II subunit delta; CaMK-II subunit delta; EC=2.7.11.17;	MLATRNFSAAKSLLK	MLATRNFSAAKSLLK	-1.18756	0.00025	-1.08235	0.00372	1.22771	0	1.16236	0
P11309	Serine/threonine-protein kinase pim-1; EC=2.7.11.1;	MLLSKINSLAHLRAA	MLLSKINSLAHLRAA	-1.06447	0.00707	-1.12199	0	1.20157	0	-1.12278	0
Q09472	Histone acetyltransferase p300; p300 HAT; EC=2.3.1.48; E1A-associated protein p300;	MLRRRMASMQRTGVV	MLRRRMASMQRTGVV	-1.05764	0.01827	-1.05767	0.00028	1.01804	0.07666	1.05527	0.00022
Q13322	Growth factor receptor-bound protein 10; GRB10 adapter protein; Insulin receptor-binding protein Grb-IR;	MNILGSQSPLHPSTL	MNILGSQSPLHPSAL	1.00964	0.29812	-1.05263	7e-05	-1.02497	0.00151	-1.04106	0.00011
Q13489	Baculoviral IAP repeat-containing protein 3; EC=6.3.2.-; Apoptosis inhibitor 2; API2; C-IAP2; IAP homolog C; Inhibitor of apoptosis protein 1; IAP-1; hIAP-1; hIAP1; RING finger protein 49; TNFR2-TRAF-signaling complex protein 1;	MNIVENSIFLSNLMK	MNIVENSVFLSNLMK	1.01382	0.19374	1.04326	0.00113	-1.04441	0.00381	1.00484	0.35951
Q9BVC4	Target of rapamycin complex subunit LST8; TORC subunit LST8; G protein beta subunit-like; Gable; Protein GbetaL; Mammalian lethal with SEC13 protein 8; mLST8;	MNTSPGTVGSDPVIL	MNTSPGTVGSDPVIL	1.00966	0.27428	1.0133	0.17675	-1.0163	0.08477	-1.01159	0.09315
Q9NZJ5	Eukaryotic translation initiation factor 2-alpha kinase 3; EC=2.7.11.1; PRKR-like endoplasmic reticulum kinase; Pancreatic eIF2-alpha kinase; HsPEK; Flags: Precursor;	MPAYARHTGQVGTKL	MPGYARHTGQVGTKL	-1.01441	0.15018	-1.03731	0.00562	-1.02762	0.01937	-1.02665	0.00192
Q9BXL7	Caspase recruitment domain-containing protein 11; CARD-containing MAGUK protein 1; Carma 1;	QPPRSRSSIMSITAE	MPHRSRSSIMSITAE	1.01001	0.32916	-1.02627	0.03622	-1.04305	1e-05	1.00885	0.10531
P54646	5'-AMP-activated protein kinase catalytic subunit alpha-2; AMPK subunit alpha-2; EC=2.7.11.1; Acetyl-CoA carboxylase kinase; ACACA kinase; EC=2.7.11.27; Hydroxymethylglutaryl-CoA reductase kinase; HMGCR kinase; EC=2.7.11.31;	MPPLIADSPKARCPL	MPPLIADSPKARCPL	1.03613	0.08217	1.02157	0.07702	1.06286	1e-05	1.0726	0
Q9Y6W6	Dual specificity protein phosphatase 10; EC=3.1.3.16; EC=3.1.3.48; Mitogen-activated protein kinase phosphatase 5; MAP kinase phosphatase 5; MKP-5;	MPPSPLDDRVVVALS	MPPSPLDDRVVVALS	1.07958	0.00011	-1.0307	0.03691	1.03281	0.00672	-1.08074	0
P46020	Phosphorylase b kinase regulatory subunit alpha, skeletal muscle isoform; Phosphorylase kinase alpha M subunit;	MRSRSNSGVRLDGYA	MRSRSNSGVRLDGYA	1.02891	0.06601	1.016	0.10498	-1.01674	0.10429	1.0062	0.2841
Q15796	Mothers against decapentaplegic homolog 2; MAD homolog 2; Mothers against DPP homolog 2; JV18-1; Mad-related protein 2; hMAD-2; SMAD family member 2; SMAD 2; Smad2; hSMAD2;	MSSILPFTPPVVKRL	MSSILPFTPPVVKRL	-1.09326	0.01081	-1.0951	0.00025	1.17856	0	1.15568	0
P52758	Ribonuclease UK114; EC=3.1.-.-; 14.5 kDa translational inhibitor protein; p14.5; Heat-responsive protein 12; UK114 antigen homolog;	MSSLIRRVISTAKAP	MSSLVRKIISTAKAP	1.0132	0.17568	-1.04592	0.01092	1.07272	0	-1.10958	0
O96013	Serine/threonine-protein kinase PAK 4; EC=2.7.11.1; p21-activated kinase 4; PAK-4;	MSVTRSNSLRRDSPP	MSVTRSNSLRRDSPP	-1.02766	0.02794	-1.06386	0.00058	-1.02527	0.02354	1.0025	0.38755
P29323	Ephrin type-B receptor 2; EC=2.7.10.1; Developmentally-regulated Eph-related tyrosine kinase; ELK-related tyrosine kinase; EPH tyrosine kinase 3; EPH-like kinase 5; EK5; hEK5; Renal carcinoma antigen NY-REN-47; Tyrosine-protein kinase TYRO5; Tyrosine-protein kinase receptor EPH-3; Flags: Precursor;	MTPGMKIYIDPFTYE	MTPGMKIYIDPFTYE	-1.05412	0.03162	-1.05699	0.00173	-1.07663	0.00139	-1.12566	0
Q14765	Signal transducer and activator of transcription 4;	EEQSTKMTYEGDPIP	MTYEGDPIPLQRAHL	1.02323	0.0592	1.0093	0.22285	-1.02633	0.04617	1.00575	0.23717
Q96KC8	DnaJ homolog subfamily C member 1; DnaJ protein homolog MTJ1; Flags: Precursor;	MVKFPGGTPGRWEKI	MVKFPGGTPGRWEKI	1.01537	0.28172	-1.03232	0.03708	1.02453	0.08618	-1.04965	0
P38646	Stress-70 protein, mitochondrial; 75 kDa glucose-regulated protein; GRP-75; Heat shock 70 kDa protein 9; Mortalin; MOT; Peptide-binding protein 74; PBP74; Flags: Precursor;	MVKNAEKYAEEDRRK	MVKNAEKYAEEDRRK	1.02427	0.04218	-1.02607	0.07077	-1.0257	0.04204	-1.00848	0.16926
P08575	Receptor-type tyrosine-protein phosphatase C; EC=3.1.3.48; Leukocyte common antigen; L-CA; T200; CD_antigen=CD45; Flags: Precursor;	MVSTFEQYQFLYDVI	MVPTFEQYQFLYDVI	1.0057	0.33388	-1.02669	0.10572	-1.00142	0.44892	1.05959	0
P08107	Heat shock 70 kDa protein 1A/1B; Heat shock 70 kDa protein 1/2; HSP70-1/HSP70-2; HSP70.1/HSP70.2;	MVQEAEKYKAEDEVQ	MVQEAEKYKAEDEVQ	-1.01148	0.24496	-1.01067	0.18486	-1.04843	1e-05	1.00341	0.33315
P04040	Catalase; EC=1.11.1.6;	NANGEAVYCKFHYKT	NANGEAVYCKFHYKT	-1.08246	0.01493	-1.07456	0.01002	-1.14978	0.00393	-1.04839	0.03811
P36871	Phosphoglucomutase-1; PGM 1; EC=5.4.2.2; Glucose phosphomutase 1;	SATKIALYETPTGWK	NATKIALYETPTGWK	1.00769	0.37526	-1.07004	0.00157	1.06919	0.00203	-1.00958	0.19049
P29279	Connective tissue growth factor; CCN family member 2; Hypertrophic chondrocyte-specific protein 24; Insulin-like growth factor-binding protein 8; IBP-8; IGF-binding protein 8; IGFBP-8; Flags: Precursor;	NDIFESLYYRKMYGD	NDIFESLYYRKMYGD	-1.01167	0.2478	1.02918	0.05527	-1.01387	0.23578	1.03552	0.03663
P32004	Neural cell adhesion molecule L1; N-CAM-L1; NCAM-L1; CD_antigen=CD171; Flags: Precursor;	NDSSGATSPINPAVA	NDSSGATSPINPAGT	1.02409	0.02859	-1.02203	0.11919	-1.00992	0.21447	1.02472	0.00207
Q15139	Serine/threonine-protein kinase D1; EC=2.7.11.13; Protein kinase C mu type; Protein kinase D; nPKC-D1; nPKC-mu;	NDTGSRYYKEIPLSE	NDTGSRYYKEIPLSE	-1.02557	0.05324	-1.00883	0.25147	-1.03024	0.00172	1.02174	0.00045
P41279	Mitogen-activated protein kinase kinase kinase 8; EC=2.7.11.25; Cancer Osaka thyroid oncogene; Proto-oncogene c-Cot; Serine/threonine-protein kinase cot; Tumor progression locus 2; TPL-2;	QNDERSKSLLLSGQE	NEEERSESLLLSGQE	1.04809	0.00073	-1.00411	0.38354	1.00413	0.36872	1.02726	0.0067
O43182	Rho GTPase-activating protein 6; Rho-type GTPase-activating protein 6; Rho-type GTPase-activating protein RhoGAPX-1;	NESTSPNTPEPAPRA	NESTSPNTPEPAPRP	1.03243	0.00632	1.00205	0.44732	-1.00262	0.42352	1.03872	2e-05
Q99683	Mitogen-activated protein kinase kinase kinase 5; EC=2.7.11.25; Apoptosis signal-regulating kinase 1; ASK-1; MAPK/ERK kinase kinase 5; MEK kinase 5; MEKK 5;	NEYLRSISLPVPVLV	NEYLRSISLPVPVLV	-1.02862	0.17649	-1.00149	0.46926	1.13851	0	1.07792	0
P08833	Insulin-like growth factor-binding protein 1; IBP-1; IGF-binding protein 1; IGFBP-1; Placental protein 12; PP12; Flags: Precursor;	NFHLMAPSEEDHSIL	NFHLMAESSEDLPIL	1.05146	3e-05	-1.04358	0.01281	1.01335	0.22765	-1.05448	0
Q9NYP7	Elongation of very long chain fatty acids protein 5; EC=2.3.1.199; 3-keto acyl-CoA synthase ELOVL5; ELOVL fatty acid elongase 5; ELOVL FA elongase 5; Fatty acid elongase 1; hELO1; Very-long-chain 3-oxoacyl-CoA synthase 5;	NGHTNSFSPLENNVK	NGHISSFSSLENNVK	1.01517	0.13591	1.00212	0.44646	-1.01126	0.19022	1.0254	0
O43318	Mitogen-activated protein kinase kinase kinase 7; EC=2.7.11.25; Transforming growth factor-beta-activated kinase 1; TGF-beta-activated kinase 1;	NGQPRRRSIQDLTVT	NGQPRRRSIQDLTVT	1.0526	0.0011	1.00664	0.32859	-1.01721	0.12947	-1.00869	0.31207
P84022	Mothers against decapentaplegic homolog 3; MAD homolog 3; Mad3; Mothers against DPP homolog 3; hMAD-3; JV15-2; SMAD family member 3; SMAD 3; Smad3; hSMAD3;	NHSMDAGSPNLSPNP	NHSMDAGSPNLSPNP	1.01251	0.10158	1.04856	0.00051	-1.02309	0.05446	1.01584	0.17305
Q07889	Son of sevenless homolog 1; SOS-1;	NIRHYEITKQDIKVA	NIRHYEITKQDIKVA	-1.01546	0.26616	1.03798	0.01346	1.04967	0.00298	1.07805	0
O55091	Protein IMPACT; Imprinted and ancient gene protein;	NKKIASATHNIYAYR	NKKIASATHNIYAYR	-1.06956	0.01151	-1.01121	0.32045	-1.12273	0.00052	-1.00402	0.43472
P08575	Receptor-type tyrosine-protein phosphatase C; EC=3.1.3.48; Leukocyte common antigen; L-CA; T200; CD_antigen=CD45; Flags: Precursor;	NKSKNRNSNVIPYDY	NKSKNRNSKIIPYDF	-1.02836	0.14433	1.08745	6e-05	1.04293	0.00408	1.00285	0.44848
Q9NXA8	NAD-dependent protein deacylase sirtuin-5, mitochondrial; EC=3.5.1.-; Regulatory protein SIR2 homolog 5; SIR2-like protein 5; Flags: Precursor;	NLLEIHGSLFKTRCT	NLLEIHGSLFKTRCT	-1.00133	0.47876	-1.05182	0.00225	1.05151	0.03349	1.02246	0.21105
Q04929	Adapter molecule crk; Proto-oncogene c-Crk; p38;	NLQNGPFYARVIQKR	NLQNGPIYARVIQKR	-1.21692	1e-05	-1.01517	0.30134	1.15537	0	1.09479	0.00029
P25963	NF-kappa-B inhibitor alpha; I-kappa-B-alpha; IkB-alpha; IkappaBalpha; Major histocompatibility complex enhancer-binding protein MAD3;	NLQMLPESEDEESYD	NLQTLPESEDEESYD	-1.02277	0.06371	1.07121	1e-05	-1.01251	0.13961	1.01635	0.12394
Q02156	Protein kinase C epsilon type; EC=2.7.11.13; nPKC-epsilon;	NNIRKALSFDNRGEE	NNIRKALSFDNRGEE	1.01913	0.02069	-1.03453	0.02362	-1.03164	0.02669	1.00698	0.27844
O95999	B-cell lymphoma/leukemia 10; B-cell CLL/lymphoma 10; Bcl-10; CARD-containing molecule enhancing NF-kappa-B; CARD-like apoptotic protein; hCLAP; CED-3/ICH-1 prodomain homologous E10-like regulator; CIPER; Cellular homolog of vCARMEN; cCARMEN; Cellular-E10; c-E10; Mammalian CARD-containing adapter molecule E10; mE10;	NNLSRSNSDESNFSE	NNLSRSNSDESNFSE	1.01636	0.16901	-1.01859	0.08954	-1.01225	0.16151	-1.01051	0.10948
P24864	G1/S-specific cyclin-E1;	DPCSLIPTPDKEDDD	NPCSLIPTPDKEEDE	1.0442	0.00968	-1.01104	0.21022	-1.00094	0.47182	-1.04008	0
Q16875	6-phosphofructo-2-kinase/fructose-2,6-bisphosphatase 3; 6PF-2-K/Fru-2,6-P2ase 3; PFK/FBPase 3; 6PF-2-K/Fru-2,6-P2ase brain/placenta-type isozyme; Renal carcinoma antigen NY-REN-56; iPFK-2; Includes: 6-phosphofructo-2-kinase; EC=2.7.1.105; Includes: Fructose-2,6-bisphosphatase; EC=3.1.3.46;	NPLMRRNSVTPLASP	NPLMRRNSVTPLASP	-1.00527	0.41258	-1.04804	0.00176	1.0321	0.00513	1.00988	0.17979
P51659	Peroxisomal multifunctional enzyme type 2; MFE-2; 17-beta-hydroxysteroid dehydrogenase 4; 17-beta-HSD 4; D-bifunctional protein; DBP; Multifunctional protein 2; MPF-2; Contains: (3R)-hydroxyacyl-CoA dehydrogenase; EC=1.1.1.n12; Contains: Enoyl-CoA hydratase 2; EC=4.2.1.107; EC=4.2.1.119; 3-alpha,7-alpha,12-alpha-trihydroxy-5-beta-cholest-24-enoyl-CoA hydratase;	NHTSRATSTATSGFA	NPTSRATSATTSEFA	1.00899	0.22603	1.03887	0.00776	-1.01677	0.09779	1.00497	0.35583
P23443	Ribosomal protein S6 kinase beta-1; S6K-beta-1; S6K1; EC=2.7.11.1; 70 kDa ribosomal protein S6 kinase 1; P70S6K1; p70-S6K 1; Ribosomal protein S6 kinase I; Serine/threonine-protein kinase 14A; p70 ribosomal S6 kinase alpha; p70 S6 kinase alpha; p70 S6K-alpha; p70 S6KA;	NQVFLGFTYVAPSVL	NQVFLGFTYVAPSVL	1.00169	0.46255	-1.01144	0.25803	1.01558	0.21913	1.08532	0
P49675	Steroidogenic acute regulatory protein, mitochondrial; StAR; START domain-containing protein 1; StARD1; Flags: Precursor;	NQVRRRSSLLGSRLE	NQVRRRGSLLGSQLE	-1.00214	0.42937	1.00112	0.46922	-1.03378	0.00667	-1.02252	0.04356
P61586	Transforming protein RhoA; Rho cDNA clone 12; h12; Flags: Precursor;	NRIGAFGYMECSAKT	NRIGAFGYMECSAKT	-1.05447	0.03808	-1.01981	0.16658	1.04907	0.00417	1.01538	0.20058
Q8N5V2	Ephexin-1; Eph-interacting exchange protein; Neuronal guanine nucleotide exchange factor;	NRRTKFVSFTSRLLD	NRRTKFVSFTSRLLD	1.04813	0.00279	-1.05909	0.00013	1.00845	0.27385	-1.05905	0
Q15797	Mothers against decapentaplegic homolog 1; MAD homolog 1; Mothers against DPP homolog 1; JV4-1; Mad-related protein 1; SMAD family member 1; SMAD 1; Smad1; hSMAD1; Transforming growth factor-beta-signaling protein 1; BSP-1;	NSHPFPHSPNSSYPN	NSHPFPHSPNSSYPN	1.00705	0.30001	1.02098	0.08873	-1.04746	9e-05	-1.02409	0.0536
P11274	Breakpoint cluster region protein; EC=2.7.11.1; Renal carcinoma antigen NY-REN-26;	NSLETLLYKPVDRVT	NSLETLLYKPVDRVT	1.03674	0.02834	-1.01637	0.17744	-1.03871	0.00225	-1.07494	0
O60674	Tyrosine-protein kinase JAK2; EC=2.7.10.2; Janus kinase 2; JAK-2;	NSLFTPDYELLTEND	NSLFTPDYELLTEND	1.00982	0.38742	1.04646	0.02732	1.07011	4e-05	1.10443	0
P14921	Protein C-ets-1; p54;	NSLQRVPSYDSFDSE	NSLQRVPSYDSFDSE	1.00821	0.33673	1.02161	0.08159	1.00122	0.46545	-1.00604	0.22029
P50750	Cyclin-dependent kinase 9; EC=2.7.11.22; EC=2.7.11.23; C-2K; Cell division cycle 2-like protein kinase 4; Cell division protein kinase 9; Serine/threonine-protein kinase PITALRE; Tat-associated kinase complex catalytic subunit;	NSQPNRYTNRVVTLW	NSQPNRYTNRVVTLW	-1.07906	0.00938	-1.00956	0.31043	1.01929	0.18628	1.04591	0.00118
P19525	Interferon-induced, double-stranded RNA-activated protein kinase; EC=2.7.11.1; Eukaryotic translation initiation factor 2-alpha kinase 2; eIF-2A protein kinase 2; Interferon-inducible RNA-dependent protein kinase; P1/eIF-2A protein kinase; Protein kinase RNA-activated; PKR; Tyrosine-protein kinase EIF2AK2; EC=2.7.10.2; p68 kinase;	NQRKAKRSLAPRFDL	NSRKVKRSLAPTFVS	-1.04003	0.05576	1.09667	4e-05	-1.02405	0.04	-1.03148	0.03378
Q07955	Serine/arginine-rich splicing factor 1; Alternative-splicing factor 1; ASF-1; Splicing factor, arginine/serine-rich 1; pre-mRNA-splicing factor SF2, P33 subunit;	NSRSRSYSPRRSRGS	NSRSRSYSPRRSRGS	-1.00932	0.29492	1.14156	0	1.05617	0.00011	1.04541	0.00891
Q14161	ARF GTPase-activating protein GIT2; ARF GAP GIT2; Cool-interacting tyrosine-phosphorylated protein 2; CAT-2; CAT2; G protein-coupled receptor kinase-interactor 2; GRK-interacting protein 2;	NSTPESDYDNTPNDM	NSTPESDYDNTPNDR	-1.03177	0.07382	1.02098	0.09482	-1.03493	0.00595	1.00374	0.3328
P40763	Signal transducer and activator of transcription 3; Acute-phase response factor;	NTIDLPMSPRTLDSL	NTIDLPMSPRTLDSL	1.02317	0.07899	1.05325	6e-05	-1.01676	0.05208	1.03656	0.00129
P49674	Casein kinase I isoform epsilon; CKI-epsilon; CKIe; EC=2.7.11.1;	NTSPRAISRVDRERK	NTSPRPVSGMERERK	1.0231	0.07134	-1.00265	0.42693	-1.01424	0.16886	-1.01236	0.09088
P40189	Interleukin-6 receptor subunit beta; IL-6 receptor subunit beta; IL-6R subunit beta; IL-6R-beta; IL-6RB; CDw130; Interleukin-6 signal transducer; Membrane glycoprotein 130; gp130; Oncostatin-M receptor subunit alpha; CD_antigen=CD130; Flags: Precursor;	NTSSTVQYSTVVHSG	NTSSTVQYSTVVHSG	-1.02627	0.11524	-1.02212	0.08233	-1.074	0.0013	-1.03306	0.01284
P11137	Microtubule-associated protein 2; MAP-2;	NVKSKIGSTDNIKYQ	NVKSKIGSTDNIKYQ	-1.02766	0.06469	1.02279	0.06035	-1.03916	0.00416	1.02348	0.03107
Q92481	Transcription factor AP-2-beta; AP2-beta; Activating enhancer-binding protein 2-beta;	NVKYEDIYEDRHDGV	NVKYEDIYEDRHDGV	-1.02633	0.13231	1.01737	0.18766	-1.02745	0.01776	1.00264	0.39187
O00222	Metabotropic glutamate receptor 8; mGluR8; Flags: Precursor;	NVQKRKRSFKAVVTA	NVQKRKRSFKAVVTA	1.02895	0.05552	-1.04559	0.00055	-1.01104	0.24028	-1.057	0
P04406	Glyceraldehyde-3-phosphate dehydrogenase; GAPDH; EC=1.2.1.12; Peptidyl-cysteine S-nitrosylase GAPDH; EC=2.6.99.-;	NVSVVDLTCRLEKPA	NVSVVDLTCRLEKPA	1.0304	0.08366	-1.02067	0.11095	1.09029	0	-1.04482	0.00781
P06213	Insulin receptor; IR; EC=2.7.10.1; CD_antigen=CD220; Contains: Insulin receptor subunit alpha; Contains: Insulin receptor subunit beta; Flags: Precursor;	SYEEHIPYTHMNGGK	NYDEHIPYTHMNGGK	1.02552	0.10859	-1.02678	0.02762	-1.03369	0.00207	-1.02851	0.00024
P24385	G1/S-specific cyclin-D1; B-cell lymphoma 1 protein; BCL-1; BCL-1 oncogene; PRAD1 oncogene;	NYLDRFLSLEPVKKS	NYLDRFLSLEPVKKS	-1.01567	0.13017	-1.01974	0.12258	1.0525	0.0005	-1.06081	2e-05
Q01813	6-phosphofructokinase type C; EC=2.7.1.11; 6-phosphofructokinase, platelet type; Phosphofructo-1-kinase isozyme C; PFK-C; Phosphofructokinase 1; Phosphohexokinase;	NYTTDFIYQLYSEEG	NYTTDFIYQLYSEEG	1.01697	0.13918	1.00847	0.30523	-1.01145	0.16599	1.07136	0
P00533	Epidermal growth factor receptor; EC=2.7.10.1; Proto-oncogene c-ErbB-1; Receptor tyrosine-protein kinase erbB-1; Flags: Precursor;	STAENAEYLRVAPQS	PAAENAEYLRAAPAG	-1.01407	0.14963	1.03438	0.01424	1.03607	0.01033	1.0021	0.42674
Q14195	Dihydropyrimidinase-related protein 3; DRP-3; Collapsin response mediator protein 4; CRMP-4; Unc-33-like phosphoprotein 1; ULIP-1;	PAGSARGSPTRPNPP	PAGSTRGSPTRPNPP	-1.04637	0.00798	-1.01177	0.14544	1.06578	2e-05	1.01874	0.02418
Q4KWH8	1-phosphatidylinositol 4,5-bisphosphate phosphodiesterase eta-1; EC=3.1.4.11; Phosphoinositide phospholipase C-eta-1; Phospholipase C-eta-1; PLC-eta-1; Phospholipase C-like protein 3; PLC-L3;	PAKGRKKSKMGFQEM	PAKGRKKSKMGFQEM	1.00697	0.34148	1.00446	0.36432	1.06042	5e-05	-1.0016	0.43168
P30304	M-phase inducer phosphatase 1; EC=3.1.3.48; Dual specificity phosphatase Cdc25A;	PALKRSHSDSLDHDI	PALKRSHSDSLDHDV	-1.04153	0.00575	-1.02078	0.09314	1.03179	0.02083	1.00967	0.24512
Q09472	Histone acetyltransferase p300; p300 HAT; EC=2.3.1.48; E1A-associated protein p300;	PVQPNPMSPQQHMLP	PAQPNPMSPQQHMLP	-1.01	0.36129	-1.04196	0.01052	1.04954	0.00014	1.02451	0.03404
Q16555	Dihydropyrimidinase-related protein 2; DRP-2; Collapsin response mediator protein 2; CRMP-2; N2A3; Unc-33-like phosphoprotein 2; ULIP-2;	PASSAKTSPAKQQAP	PASSAKTSPAKQQAP	1.01564	0.11916	-1.02502	0.04728	1.00006	0.49834	1.02	0.0088
P14598	Neutrophil cytosol factor 1; NCF-1; 47 kDa autosomal chronic granulomatous disease protein; 47 kDa neutrophil oxidase factor; NCF-47K; Neutrophil NADPH oxidase factor 1; Nox organizer 2; Nox-organizing protein 2; SH3 and PX domain-containing protein 1A; p47-phox;	PAVPPRPSADLILNR	PAVPPRPSADLILHR	1.01624	0.07368	-1.00983	0.27975	1.03405	0.00702	-1.0773	0
Q96HA8	Protein N-terminal glutamine amidohydrolase; EC=3.5.1.-; Protein NH2-terminal glutamine deamidase; N-terminal Gln amidase; Nt(Q)-amidase; WDYHV motif-containing protein 1;	PCIETGDSKMNLNDF	PCIETGDSKMNLNDF	1.00312	0.39701	1.00109	0.46734	1.04653	0.00057	1.00516	0.29906
Q96B97	SH3 domain-containing kinase-binding protein 1; CD2-binding protein 3; CD2BP3; Cbl-interacting protein of 85 kDa; Human Src family kinase-binding protein 1; HSB-1;	PDIFDSPSPEEDKEE	PDIFDSPSPEEDKEE	-1.00131	0.45935	-1.02341	0.02892	1.05023	0.00118	-1.01021	0.1435
O75582	Ribosomal protein S6 kinase alpha-5; S6K-alpha-5; EC=2.7.11.1; 90 kDa ribosomal protein S6 kinase 5; Nuclear mitogen- and stress-activated protein kinase 1; RSK-like protein kinase; RSKL;	PDNQPLKTPCFTLHY	PDNQPLKTPCFTLHY	-1.07558	0.01065	-1.00149	0.47778	1.0171	0.31866	1.01293	0.28653
Q15067	Peroxisomal acyl-coenzyme A oxidase 1; AOX; EC=1.3.3.6; Palmitoyl-CoA oxidase; Straight-chain acyl-CoA oxidase; SCOX;	PESLTEAYKLRAARL	PDSLTEAYKLRAARL	-1.02053	0.06818	-1.00157	0.46229	1.04379	0.00616	-1.01212	0.18713
Q14161	ARF GTPase-activating protein GIT2; ARF GAP GIT2; Cool-interacting tyrosine-phosphorylated protein 2; CAT-2; CAT2; G protein-coupled receptor kinase-interactor 2; GRK-interacting protein 2;	PDYDSVASDEDTDLE	PDYDSVASDEDTDPE	-1.01071	0.14254	1.01427	0.13931	1.01207	0.17257	1.00141	0.45873
Q3UGC7	Eukaryotic translation initiation factor 3 subunit J-A; eIF3j-A; Eukaryotic translation initiation factor 3 subunit 1-A; eIF-3-alpha-A; eIF3 p35;	PEESKVLTPEEQLAD	PEEPKVLTPEEQLAD	1.0135	0.11037	1.00846	0.24644	1.0447	0.00026	-1.01048	0.16378
P20020	Plasma membrane calcium-transporting ATPase 1; PMCA1; EC=3.6.3.8; Plasma membrane calcium ATPase isoform 1; Plasma membrane calcium pump isoform 1;	PEFRIEDSEPHIPLI	PEFRIEDSEPHIPLI	1.01745	0.15075	1.05079	0.00015	-1.01461	0.10372	1.04912	0.00017
P08138	Tumor necrosis factor receptor superfamily member 16; Gp80-LNGFR; Low affinity neurotrophin receptor p75NTR; Low-affinity nerve growth factor receptor; NGF receptor; p75 ICD; CD_antigen=CD271; Flags: Precursor;	PEGEKLHSDSGISVD	PEGEKLHSDSGISVD	1.02571	0.03189	1.01716	0.11092	-1.00596	0.34628	1.04461	0
Q9NTG1	Polycystic kidney disease and receptor for egg jelly-related protein; PKD and REJ homolog; Flags: Precursor;	PEKNSHRYLGLKTRN	PEKNSRHYLGLKTRN	1.0218	0.04276	-1.04743	0.00033	1.0339	0.0089	-1.00962	0.19452
Q13322	Growth factor receptor-bound protein 10; GRB10 adapter protein; Insulin receptor-binding protein Grb-IR;	PELCGPGSPPVLTPG	PELCGPGSPPALTPG	-1.00908	0.20731	-1.00058	0.48563	1.00275	0.42767	1.00996	0.22257
Q13153	Serine/threonine-protein kinase PAK 1; EC=2.7.11.1; Alpha-PAK; p21-activated kinase 1; PAK-1; p65-PAK;	PEQSKRSTMVGTPYW	PEQSKRSTMVGTPYW	1.02253	0.09298	-1.03377	0.00435	1.0024	0.42359	1.06011	3e-05
P49418	Amphiphysin;	PEVKKEETLLDLDFD	PEVKKEETLLDLDFD	1.00355	0.31708	1.0239	0.05246	-1.00138	0.45184	-1.03775	0.00764
P36956	Sterol regulatory element-binding protein 1; SREBP-1; Class D basic helix-loop-helix protein 1; bHLHd1; Sterol regulatory element-binding transcription factor 1; Contains: Processed sterol regulatory element-binding protein 1;	TEVEDTLTPPPSDAG	PEVVDTLSPPPSDAG	1.00715	0.2703	1.0392	0.00365	1.02002	0.07047	-1.01575	0.09602
O95999	B-cell lymphoma/leukemia 10; B-cell CLL/lymphoma 10; Bcl-10; CARD-containing molecule enhancing NF-kappa-B; CARD-like apoptotic protein; hCLAP; CED-3/ICH-1 prodomain homologous E10-like regulator; CIPER; Cellular homolog of vCARMEN; cCARMEN; Cellular-E10; c-E10; Mammalian CARD-containing adapter molecule E10; mE10;	PFFSTNSSLNLPVLE	PFFSTDSSLNLPVLE	1.02459	0.04887	-1.032	0.04644	1.01281	0.31023	-1.05999	0.0003
P47736	Rap1 GTPase-activating protein 1; Rap1GAP; Rap1GAP1;	PFGSRRSSAIGIENI	PFGSRRSSAIGIENI	-1.00842	0.27205	1.0288	0.08491	-1.01514	0.14853	1.02177	0.08044
Q9Y6G9	Cytoplasmic dynein 1 light intermediate chain 1; LIC1; Dynein light chain A; DLC-A; Dynein light intermediate chain 1, cytosolic;	PGEDFPASPQRRNTA	PGEDFPASPQRRSTA	-1.02282	0.00973	1.02829	0.0297	-1.00487	0.36447	1.01189	0.1865
P05412	Transcription factor AP-1; Activator protein 1; AP1; Proto-oncogene c-Jun; V-jun avian sarcoma virus 17 oncogene homolog; p39;	PGETPPLSPIDMESQ	PGETPPLSPIDMESQ	-1.00258	0.4664	-1.02341	0.06716	1.04065	0.0012	1.03336	0.01254
O14543	Suppressor of cytokine signaling 3; SOCS-3; Cytokine-inducible SH2 protein 3; CIS-3; STAT-induced STAT inhibitor 3; SSI-3;	PGPIREFLDQYDAPL	PGPIREFLDQYDAPL	-1.02957	0.13327	-1.03022	0.07474	-1.01353	0.32397	-1.05924	0.00253
Q9C0B5	Palmitoyltransferase ZDHHC5; EC=2.3.1.225; Zinc finger DHHC domain-containing protein 5; DHHC-5; Zinc finger protein 375;	PGQPPLSSPTRGGVK	PGQPPLSSPTRGGVK	1.0309	0.01857	-1.02382	0.04898	1.00025	0.49103	-1.0132	0.11662
P16220	Cyclic AMP-responsive element-binding protein 1; CREB-1; cAMP-responsive element-binding protein 1;	PGVVMASSPALPTQP	PGVVMASSPALPTQP	-1.01896	0.16357	1.02573	0.08612	-1.01552	0.05733	-1.01201	0.08153
Q07889	Son of sevenless homolog 1; SOS-1;	PHGPRSASVSSISLT	PHGPRSASVSSISLT	1.02798	0.005	-1.00481	0.36841	-1.00851	0.25773	-1.00107	0.47183
Q9NZJ5	Eukaryotic translation initiation factor 2-alpha kinase 3; EC=2.7.11.1; PRKR-like endoplasmic reticulum kinase; Pancreatic eIF2-alpha kinase; HsPEK; Flags: Precursor;	PHRQRKESETQCQTE	PHRQRKESETQCQTE	1.01089	0.14632	1.04845	0.00093	-1.01135	0.2086	-1.02386	0.04711
P11799	Myosin light chain kinase, smooth muscle; MLCK; EC=2.7.11.18; Telokin; Contains: Myosin light chain kinase, smooth muscle, deglutamylated form;	PHVKPYFTKTILDME	PHVKPYFSKTIRDLE	-1.00326	0.43139	-1.01108	0.2696	1.04225	0.00024	-1.07527	0
P31930	Cytochrome b-c1 complex subunit 1, mitochondrial; Complex III subunit 1; Core protein I; Ubiquinol-cytochrome-c reductase complex core protein 1; Flags: Precursor;	PIEQLPDYNRIRSGM	PIEQLPDYNRIRSGM	1.038	0.01709	-1.0323	0.02892	-1.02052	0.03068	-1.03225	0.00228
Q96B97	SH3 domain-containing kinase-binding protein 1; CD2-binding protein 3; CD2BP3; Cbl-interacting protein of 85 kDa; Human Src family kinase-binding protein 1; HSB-1;	PIKLRPRSIEVENDF	PIKLRPRSIEVENDF	1.04853	0.00063	1.0365	0.00114	1.00102	0.47245	1.04548	3e-05
P49418	Amphiphysin;	PLPSPTASPNHTLAP	PIPSPTASPNHTLAP	1.03249	0.01667	1.01533	0.14766	-1.03511	0.0082	1.03927	0.0003
Q9NRR5	Ubiquilin-4; Ataxin-1 interacting ubiquitin-like protein; A1Up; Ataxin-1 ubiquitin-like-interacting protein A1U; Connexin43-interacting protein of 75 kDa; CIP75;	PIRVTVKTPKDKEEI	PIRVTVKTPKDKEEI	1.03186	0.01689	-1.0796	0	1.05897	0.00042	-1.05252	1e-05
Q15746	Myosin light chain kinase, smooth muscle; MLCK; smMLCK; EC=2.7.11.18; Kinase-related protein; KRP; Telokin; Contains: Myosin light chain kinase, smooth muscle, deglutamylated form;	PKDEVEVSDDDEKEP	PKDEVEVSDDDEKEP	1.00439	0.37516	-1.00205	0.42761	-1.00595	0.31126	1.02968	0.00044
P08107	Heat shock 70 kDa protein 1A/1B; Heat shock 70 kDa protein 1/2; HSP70-1/HSP70-2; HSP70.1/HSP70.2;	PKGGSGSGPTIEEVD	PKGGSGSGPTIEEVD	1.02453	0.03768	1.03303	0.00905	1.01559	0.12757	1.0602	0
P08238	Heat shock protein HSP 90-beta; HSP 90; Heat shock 84 kDa; HSP 84; HSP84;	PKIEDVGSDEEDDSG	PKIEDVGSDEEDDSG	1.01796	0.1291	1.02365	0.0704	-1.01379	0.12416	1.06262	0
Q5VV42	Threonylcarbamoyladenosine tRNA methylthiotransferase; EC=2.-.-.-; CDK5 regulatory subunit-associated protein 1-like 1; tRNA-t(6)A37 methylthiotransferase;	PKVRRRNTQKYLQEE	PKVRRRNTQKYLQEE	-1.01159	0.31422	1.04772	0.00822	1.0876	0	1.03945	0.00414
P08238	Heat shock protein HSP 90-beta; HSP 90; Heat shock 84 kDa; HSP 84; HSP84;	PLEGDEDASRMEEVD	PLEGDEDASRMEEVD	-1.00134	0.47232	-1.02772	0.02216	1.01822	0.06618	1.03882	0.00123
Q8TEJ3	SH3 domain-containing RING finger protein 3; Plenty of SH3s 2; SH3 multiple domains protein 4;	PLHRKAGSLDLNFTS	PLHRKAGSLDLSFPS	1.02876	0.06636	-1.0123	0.19827	1.05022	0.00041	-1.03776	0.00015
P15918	V(D)J recombination-activating protein 1; RAG-1; RING finger protein 74; Includes: Endonuclease RAG1; EC=3.1.-.-; Includes: E3 ubiquitin-protein ligase RAG1; EC=6.3.2.-;	PLKNVSSSTDVGIID	PLKNVSSSTDVGIID	1.016	0.19385	1.01922	0.0972	1.00364	0.3836	1.05092	0
Q15067	Peroxisomal acyl-coenzyme A oxidase 1; AOX; EC=1.3.3.6; Palmitoyl-CoA oxidase; Straight-chain acyl-CoA oxidase; SCOX;	PLSNKLTYGTMVFVR	PLNNKLTYGTMVFIR	1.00113	0.46631	-1.03483	0.01128	1.01388	0.13335	-1.02507	0.00262
P24864	G1/S-specific cyclin-E1;	PLPSGLLTPPQSGKK	PLPTGVLTPPQSSKK	-1.04541	0.02819	-1.05625	0.00042	1.02792	0.02366	1.00525	0.30538
P42345	Serine/threonine-protein kinase mTOR; EC=2.7.11.1; FK506-binding protein 12-rapamycin complex-associated protein 1; FKBP12-rapamycin complex-associated protein; Mammalian target of rapamycin; mTOR; Mechanistic target of rapamycin; Rapamycin and FKBP12 target 1; Rapamycin target protein 1;	PMKKLHVSTINLQKA	PMKKLHVSTINLQKA	-1.10686	0.00803	-1.01863	0.29144	-1.11309	0.00968	-1.08556	0.00067
P53566	CCAAT/enhancer-binding protein alpha; C/EBP alpha;	PMSSHLQSPPHAPSN	PMSSHLQSPPHAPSS	1.0408	0.01688	1.03751	0.00409	1.02298	0.04178	1.05548	1e-05
P16949	Stathmin; Leukemia-associated phosphoprotein p18; Metablastin; Oncoprotein 18; Op18; Phosphoprotein p19; pp19; Prosolin; Protein Pr22; pp17;	PPKKKDLSLEEIQKK	PPKKKDLSLEEIQKK	1.03076	0.02355	1.03455	0.0113	1.02084	0.10222	1.06183	0
Q13469	Nuclear factor of activated T-cells, cytoplasmic 2; NF-ATc2; NFATc2; NFAT pre-existing subunit; NF-ATp; T-cell transcription factor NFAT1;	PPKMWKTSPDPSPVS	PPKMWKTSPDPSPVS	-1.04258	0.04344	-1.05521	0.00026	1.01418	0.18281	1.05637	0
P17181	Interferon alpha/beta receptor 1; IFN-R-1; IFN-alpha/beta receptor 1; Cytokine receptor class-II member 1; Cytokine receptor family 2 member 1; CRF2-1; Type I interferon receptor 1; Flags: Precursor;	PSSSIDEYFSEQPLK	PPSSVDEYFSDQPLR	1.01854	0.22719	1.03362	0.04004	1.10253	3e-05	1.07036	0
Q92539	Phosphatidate phosphatase LPIN2; EC=3.1.3.4; Lipin-2;	PQTACPKSDSELEVK	PPVACPKSDSELEVK	1.04356	0.02217	1.02992	0.02055	1.03876	0.00468	1.02815	0.0004
P31153	S-adenosylmethionine synthase isoform type-2; AdoMet synthase 2; EC=2.5.1.6; Methionine adenosyltransferase 2; MAT 2; Methionine adenosyltransferase II; MAT-II;	PQGDAGLTGRKIIVD	PQGDAGLTGRKIIVD	1.03394	0.03137	-1.0447	0.00551	1.08406	0.00011	-1.0065	0.295
O95644	Nuclear factor of activated T-cells, cytoplasmic 1; NF-ATc1; NFATc1; NFAT transcription complex cytosolic component; NF-ATc; NFATc;	PHGSPRVSVTDDSWL	PQGSPRVSVTDDTWL	-1.00628	0.36354	-1.06038	0.00035	1.04305	0.01061	-1.01143	0.14252
Q13255	Metabotropic glutamate receptor 1; mGluR1; Flags: Precursor;	PQIAYSATSIDLSDK	PQISYASTSAKLSDK	1.01957	0.21698	1.03454	0.03522	1.03992	0.00362	1.04567	0.00053
Q9H257	Caspase recruitment domain-containing protein 9; hCARD9;	PQLYKKVTGKEPARV	PQLYRKVTGKEPTRV	1.02036	0.23516	1.00998	0.28715	1.06591	0	1.04978	0.00126
P51692	Signal transducer and activator of transcription 5B;	PQAHYNMYPQNPDSV	PQPHYNMYPQNPDPV	1.01444	0.22713	-1.03804	0.00508	1.04887	0.00049	1.04979	0.00026
Q9UKE5	TRAF2 and NCK-interacting protein kinase; EC=2.7.11.1;	PQRTTSISPALARKN	PQRTTSISPALARKN	-1.01547	0.28204	-1.00288	0.42742	-1.0527	2e-05	-1.02883	0.00599
P84022	Mothers against decapentaplegic homolog 3; MAD homolog 3; Mad3; Mothers against DPP homolog 3; hMAD-3; JV15-2; SMAD family member 3; SMAD 3; Smad3; hSMAD3;	PQSNIPETPPPGYLS	PQSNIPETPPPGYLS	-1.03524	0.09219	-1.03178	0.01111	1.01102	0.28342	1.02172	0.04336
Q8N5S9	Calcium/calmodulin-dependent protein kinase kinase 1; CaM-KK 1; CaM-kinase kinase 1; CaMKK 1; EC=2.7.11.17; CaM-kinase IV kinase; Calcium/calmodulin-dependent protein kinase kinase alpha; CaM-KK alpha; CaM-kinase kinase alpha; CaMKK alpha;	PRAWRRPTIESHHVA	PRAWRRPTIESHHVA	-1.02869	0.049	-1.00429	0.38206	-1.03689	0.006	1.01901	0.09666
O14974	Protein phosphatase 1 regulatory subunit 12A; Myosin phosphatase-targeting subunit 1; Myosin phosphatase target subunit 1; Protein phosphatase myosin-binding subunit;	PREKRRSTGVSFWTQ	PREKRRSTGVSFWTQ	1.00345	0.42918	1.03745	0.01407	1.04842	0.00079	1.03483	0.00296
Q13153	Serine/threonine-protein kinase PAK 1; EC=2.7.11.1; Alpha-PAK; p21-activated kinase 1; PAK-1; p65-PAK;	PRPEHTKSVYTRSVI	PRPEHTKSVYTRSVI	1.00772	0.35606	-1.04635	0.00516	-1.01277	0.11482	-1.08625	0
Q16584	Mitogen-activated protein kinase kinase kinase 11; EC=2.7.11.25; Mixed lineage kinase 3; Src-homology 3 domain-containing proline-rich kinase;	PRPSPLPSPQPAPRR	PRPSPLPSPQPAPRR	-1.00828	0.33602	1.00842	0.2772	-1.02794	0.03064	-1.01799	0.01361
Q60591	Nuclear factor of activated T-cells, cytoplasmic 2; NF-ATc2; NFATc2; NFAT pre-existing subunit; NF-ATp; T-cell transcription factor NFAT1;	PRTSPIMSPRTSLAE	PRTSPIMSPRTGLAE	-1.00064	0.48781	-1.02542	0.05184	-1.04553	0	-1.01315	0.12471
Q5VYK3	Proteasome-associated protein ECM29 homolog; Ecm29;	PSEGSGFTKLHLVES	PSEGSGFTKLHLVES	1.03044	0.01752	-1.0097	0.24943	-1.00927	0.27471	-1.04666	0.00018
P11717	Cation-independent mannose-6-phosphate receptor; CI Man-6-P receptor; CI-MPR; M6PR; 300 kDa mannose 6-phosphate receptor; MPR 300; Insulin-like growth factor 2 receptor; Insulin-like growth factor II receptor; IGF-II receptor; M6P/IGF2 receptor; M6P/IGF2R; CD_antigen=CD222; Flags: Precursor;	PSERREGTIPKLTAK	PSERREGTIPKLTAK	-1.01184	0.22415	-1.00182	0.47213	-1.04331	0.00033	-1.03335	5e-05
Q14738	Serine/threonine-protein phosphatase 2A 56 kDa regulatory subunit delta isoform; PP2A B subunit isoform B'-delta; PP2A B subunit isoform B56-delta; PP2A B subunit isoform PR61-delta; PP2A B subunit isoform R5-delta;	PSSNKRPSNSTPPPT	PSSNKRPSNSTPPPT	-1.01715	0.12369	-1.05126	0.00204	-1.03409	0.00279	-1.01857	0.01605
O95644	Nuclear factor of activated T-cells, cytoplasmic 1; NF-ATc1; NFATc1; NFAT transcription complex cytosolic component; NF-ATc; NFATc;	PSTSPRASVTEESWL	PSTSPRTSVTEESWL	-1.01199	0.29681	-1.03308	0.01126	-1.05039	0	-1.02284	0.01202
Q8WU20	Fibroblast growth factor receptor substrate 2; FGFR substrate 2; FGFR-signaling adaptor SNT; Suc1-associated neurotrophic factor target 1; SNT-1;	PSVNKLVYENINGLS	PSVNKLVYENLNGLS	-1.00818	0.31538	1.02368	0.1101	-1.0254	0.13631	-1.04409	0.00416
Q15788	Nuclear receptor coactivator 1; NCoA-1; EC=2.3.1.48; Class E basic helix-loop-helix protein 74; bHLHe74; Protein Hin-2; RIP160; Renal carcinoma antigen NY-REN-52; Steroid receptor coactivator 1; SRC-1;	PSVNPSISPAHGVAR	PSVNPSISPAHGVAR	1.00967	0.25935	1.02931	0.12903	-1.03268	0.00575	-1.00996	0.14233
Q14693	Phosphatidate phosphatase LPIN1; EC=3.1.3.4; Lipin-1;	PSGSRPSTPKSDSEL	PSVSRPSTPKSDSEL	-1.02622	0.03735	-1.05277	0.0039	-1.02754	0.01487	-1.00013	0.49444
Q92529	SHC-transforming protein 3; Neuronal Shc; N-Shc; Protein Rai; SHC-transforming protein C; Src homology 2 domain-containing-transforming protein C3; SH2 domain protein C3;	PTGEAPTYVNTQQIP	PTGEAPTYVNTQRIP	1.01021	0.28362	-1.02263	0.02113	-1.05078	1e-05	-1.0099	0.10503
Q5SV97	PGC-1 and ERR-induced regulator in muscle protein 1; PPARGC1 and ESRR-induced regulator in muscle 1; Peroxisome proliferator-activated receptor gamma coactivator 1 and estrogen-related receptor-induced regulator in muscle 1;	PPGEPPGSPKSPGHS	PTGEPAGSPESPVHS	1.01962	0.03097	1.03577	0.00289	-1.029	0.02693	1.0018	0.40589
P17858	6-phosphofructokinase, liver type; EC=2.7.1.11; Phosphofructo-1-kinase isozyme B; PFK-B; Phosphofructokinase 1; Phosphohexokinase;	PTPFDRNYGTKLGVK	PTPFDRNYGTKLGVK	1.01425	0.18948	1.03496	0.01811	1.05115	1e-05	1.08447	0
O60285	NUAK family SNF1-like kinase 1; EC=2.7.11.1; AMPK-related protein kinase 5; ARK5; Omphalocele kinase 1;	PARQRIRSCVSAENF	PTRQRIRSCVSAENF	1.02149	0.04835	1.00743	0.32536	-1.00936	0.25684	-1.00218	0.41119
Q16555	Dihydropyrimidinase-related protein 2; DRP-2; Collapsin response mediator protein 2; CRMP-2; N2A3; Unc-33-like phosphoprotein 2; ULIP-2;	PVCEVSVTPKTVTPA	PVCEVSVTPKTVTPA	1.0338	0.02714	-1.0737	0.00011	-1.01861	0.05886	-1.02672	0.00096
P36871	Phosphoglucomutase-1; PGM 1; EC=5.4.2.2; Glucose phosphomutase 1;	SANDKVYTVEKADNF	PVGDKVYTVEKIDNF	-1.02909	0.0982	-1.00062	0.48164	-1.0431	0.00014	1.0178	0.04428
Q16288	NT-3 growth factor receptor; EC=2.7.10.1; GP145-TrkC; Trk-C; Neurotrophic tyrosine kinase receptor type 3; TrkC tyrosine kinase; Flags: Precursor;	PVIENPQYFRQGHNC	PVIENPQYFGITNSQ	1.01755	0.06435	1.06174	8e-05	-1.02327	0.04785	1.03114	0.00654
P37802	Transgelin-2; Epididymis tissue protein Li 7e; SM22-alpha homolog;	PVKKIQASTMAFKQM	PVKKIQASTMAFKQM	-1.00014	0.49576	-1.05305	0.00318	1.01683	0.11438	-1.02062	0.01452
O60825	6-phosphofructo-2-kinase/fructose-2,6-bisphosphatase 2; 6PF-2-K/Fru-2,6-P2ase 2; PFK/FBPase 2; 6PF-2-K/Fru-2,6-P2ase heart-type isozyme; Includes: 6-phosphofructo-2-kinase; EC=2.7.1.105; Includes: Fructose-2,6-bisphosphatase; EC=3.1.3.46;	PVRMRRNSFTPLSSS	PVRMRRNSFTPLSSS	1.01916	0.06729	-1.01105	0.31294	1.00864	0.24574	1.02322	0.01456
P16949	Stathmin; Leukemia-associated phosphoprotein p18; Metablastin; Oncoprotein 18; Op18; Phosphoprotein p19; pp19; Prosolin; Protein Pr22; pp17;	QAFELILSPRSKESV	QAFELILSPRSKESV	1.00008	0.49789	-1.07197	0	1.02304	0.02941	-1.05993	0
P24593	Insulin-like growth factor-binding protein 5; IBP-5; IGF-binding protein 5; IGFBP-5; Flags: Precursor;	QVKIERDSREHEEPT	QAKIERDSREHEEPT	1.04242	0.00019	1.00012	0.49681	-1.01201	0.19886	1.02026	0.03589
P04629	High affinity nerve growth factor receptor; EC=2.7.10.1; Neurotrophic tyrosine kinase receptor type 1; TRK1-transforming tyrosine kinase protein; Tropomyosin-related kinase A; Tyrosine kinase receptor; Tyrosine kinase receptor A; Trk-A; gp140trk; p140-TrkA; Flags: Precursor;	QALAQAPPVYLDVLG	QALAQAPPVYLDVLG	1.02252	0.13037	-1.07211	0.00142	-1.00181	0.47371	-1.00505	0.40506
P53355	Death-associated protein kinase 1; DAP kinase 1; EC=2.7.11.1;	QALSRKASAVNMEKF	QALSRKASAVNMEKF	-1.02986	0.05365	1.02366	0.14144	1.03671	0.00625	-1.01225	0.1332
Q5VV42	Threonylcarbamoyladenosine tRNA methylthiotransferase; EC=2.-.-.-; CDK5 regulatory subunit-associated protein 1-like 1; tRNA-t(6)A37 methylthiotransferase;	QAQPRQDYLKGLSII	QAQPRQDYLKGLSII	1.0393	0.10349	-1.00222	0.46057	1.087	6e-05	1.06641	0.00017
Q15717	ELAV-like protein 1; Hu-antigen R; HuR;	QAQRFRFSPMGVDHM	QAQRFRFSPMGVDHM	-1.0105	0.2646	-1.03046	0.00812	1.02774	0.02988	1.04789	0.00027
Q8TEJ3	SH3 domain-containing RING finger protein 3; Plenty of SH3s 2; SH3 multiple domains protein 4;	QAASHRHSMEISAPV	QASGHRRSMEISAPV	1.02502	0.01602	-1.02643	0.05204	-1.00439	0.35901	1.00909	0.13575
Q12933	TNF receptor-associated factor 2; EC=6.3.2.-; E3 ubiquitin-protein ligase TRAF2; Tumor necrosis factor type 2 receptor-associated protein 3;	QCGHRYCSFCLASIL	QCGHRYCSFCLSSIL	-1.02451	0.14267	-1.01011	0.32245	1.02238	0.15528	1.1126	0
Q9HAT8	E3 ubiquitin-protein ligase pellino homolog 2; Pellino-2; EC=6.3.2.-;	QCPVGLNTLAFPSIN	QCPVGLNTLAFPSIN	-1.04596	0.06347	-1.0574	0.00098	1.01309	0.22911	1.01869	0.1114
Q93100	Phosphorylase b kinase regulatory subunit beta; Phosphorylase kinase subunit beta;	QDDMTSFYNTPPLGK	QDDMTSFYNTPPLGK	1.02639	0.02356	1.02082	0.09032	-1.03474	0.0199	-1.00778	0.29792
Q9NTG7	NAD-dependent protein deacetylase sirtuin-3, mitochondrial; hSIRT3; EC=3.5.1.-; Regulatory protein SIR2 homolog 3; SIR2-like protein 3; Flags: Precursor;	RDLVQRETGKLDGPD	QDLIQRETGKFDGWD	-1.02217	0.06028	1.07257	1e-05	1.01966	0.06013	-1.00841	0.29367
P14598	Neutrophil cytosol factor 1; NCF-1; 47 kDa autosomal chronic granulomatous disease protein; 47 kDa neutrophil oxidase factor; NCF-47K; Neutrophil NADPH oxidase factor 1; Nox organizer 2; Nox-organizing protein 2; SH3 and PX domain-containing protein 1A; p47-phox;	QDAYRRNSVRFLQQR	QDTYRRNSVRFMQQR	-1.01451	0.25726	1.05495	0.00057	-1.01138	0.15495	1.01275	0.12235
P35222	Catenin beta-1; Beta-catenin;	QDYKKRLSVELTSSL	QDYKKRLSVELTSSL	1.00851	0.37307	-1.0396	0.03576	1.13747	3e-05	1.06568	0.00462
Q8IXJ6	NAD-dependent protein deacetylase sirtuin-2; EC=3.5.1.-; Regulatory protein SIR2 homolog 2; SIR2-like protein 2;	QEAQDSDSDSEGGAA	QEAQDSDSDTEAGAT	1.05576	0.00336	1.00709	0.31553	-1.01012	0.20707	-1.01132	0.11859
Q02156	Protein kinase C epsilon type; EC=2.7.11.13; nPKC-epsilon;	QEEFKGFSYFGEDLM	QEEFKGFSYFGEDLM	-1.01023	0.35041	1.01223	0.25862	-1.0875	0.00173	-1.06455	0.01497
Q6ZUJ8	Phosphoinositide 3-kinase adapter protein 1; B-cell adapter for phosphoinositide 3-kinase; B-cell phosphoinositide 3-kinase adapter protein 1;	QERPGNFYVSSESIR	QEKPGNFYVTSESIR	1.01639	0.19835	-1.01238	0.18727	-1.01434	0.13526	-1.03075	0.00015
P11217	Glycogen phosphorylase, muscle form; EC=2.4.1.1; Myophosphorylase;	QEKRKQISVRGLAGV	QEKRKQISVRGLAGV	1.07372	0.00024	-1.05739	0.00606	1.01417	0.17764	-1.05918	0
P06737	Glycogen phosphorylase, liver form; EC=2.4.1.1;	QEKRRQISIRGIVGV	QEKRRQISIRGIVGV	1.02289	0.03922	1.0069	0.31312	-1.01834	0.06546	-1.03077	0.01073
P51674	Neuronal membrane glycoprotein M6-a; M6a;	QELHDIHSTRSKERL	QELHDIHSTRSKERL	1.0381	0.05533	1.03959	0.03395	1.02915	0.01667	1.06062	1e-05
P51149	Ras-related protein Rab-7a;	QETEVELYNEFPEPI	QETEVELYNEFPEPI	-1.0244	0.14292	-1.03575	0.00941	1.03915	0.00759	1.04567	0.00026
P35968	Vascular endothelial growth factor receptor 2; VEGFR-2; EC=2.7.10.1; Fetal liver kinase 1; FLK-1; Kinase insert domain receptor; KDR; Protein-tyrosine kinase receptor flk-1; CD_antigen=CD309; Flags: Precursor;	RFRQGKDYVGAIPVD	QFRQGKEYVGEITMD	-1.0103	0.24948	1.0125	0.19173	-1.03952	0.00225	-1.03211	0.00358
Q13153	Serine/threonine-protein kinase PAK 1; EC=2.7.11.1; Alpha-PAK; p21-activated kinase 1; PAK-1; p65-PAK;	QGASGTVYTAMDVAT	QGASGTVYTAMDVAT	1.0296	0.03361	-1.02904	0.01711	-1.01569	0.1028	-1.0402	2e-05
P15311	Ezrin; Cytovillin; Villin-2; p81;	QGRDKYKTLRQIRQG	QGRDKYKTLRQIRQG	-1.03205	0.13532	-1.03961	0.00792	1.04511	0.00116	1.03849	0.03527
P42684	Abelson tyrosine-protein kinase 2; EC=2.7.10.2; Abelson murine leukemia viral oncogene homolog 2; Abelson-related gene protein; Tyrosine-protein kinase ARG;	QGWVPSNYITPVNSL	QGWVPSNYITPVNSL	-1.01706	0.12183	1.0254	0.1354	-1.01592	0.14643	-1.02708	0.00061
P48730	Casein kinase I isoform delta; CKI-delta; CKId; EC=2.7.11.1; Tau-protein kinase CSNK1D; EC=2.7.11.26;	QIPGRVASSGLQSVV	QIPGRVASSGLQSVV	1.06867	0.00049	-1.06327	4e-05	-1.00212	0.44875	-1.03968	7e-05
Q15746	Myosin light chain kinase, smooth muscle; MLCK; smMLCK; EC=2.7.11.18; Kinase-related protein; KRP; Telokin; Contains: Myosin light chain kinase, smooth muscle, deglutamylated form;	QISEGVEYIHKQGIV	QISEGVEYIHKQGIV	1.00995	0.23167	1.05264	0.00056	-1.04368	0.00272	1.01469	0.14969
Q9NYP7	Elongation of very long chain fatty acids protein 5; EC=2.3.1.199; 3-keto acyl-CoA synthase ELOVL5; ELOVL fatty acid elongase 5; ELOVL FA elongase 5; Fatty acid elongase 1; hELO1; Very-long-chain 3-oxoacyl-CoA synthase 5;	LKDHQNGSMAAVNGH	QKDHQNGSVAAVNGH	1.00068	0.48575	1.02791	0.03159	-1.06168	1e-05	-1.0156	0.05759
O60285	NUAK family SNF1-like kinase 1; EC=2.7.11.1; AMPK-related protein kinase 5; ARK5; Omphalocele kinase 1;	QKDKFLQTFCGSPLY	QKDKFLQTFCGSPLY	-1.05813	0.02322	-1.05782	0.00918	-1.06337	0.01029	-1.02604	0.07734
O43586	Proline-serine-threonine phosphatase-interacting protein 1; PEST phosphatase-interacting protein 1; CD2-binding protein 1; H-PIP;	QKEQRKKYEAVMDRV	QKEQRKKYEAVMDRV	1.01821	0.17036	-1.00475	0.37497	-1.04967	1e-05	-1.01589	0.01874
P46109	Crk-like protein;	QKRVPCAYDKTALAL	QKRVPCAYDKTALAL	1.00755	0.41588	1.00164	0.46545	1.07943	7e-05	1.06852	0
P46108	Adapter molecule crk; Proto-oncogene c-Crk; p38;	QKRVPNAYDKTALAL	QKRVPNAYDKTALAL	-1.0042	0.44489	-1.01684	0.15054	1.10653	0	1.04063	0.01375
P51674	Neuronal membrane glycoprotein M6-a; M6a;	QKYEDIKSKEEQELH	QKYEDIKSKEEQELH	-1.05775	0.0052	-1.03184	0.06804	-1.02978	0.0045	-1.00185	0.42693
O95999	B-cell lymphoma/leukemia 10; B-cell CLL/lymphoma 10; Bcl-10; CARD-containing molecule enhancing NF-kappa-B; CARD-like apoptotic protein; hCLAP; CED-3/ICH-1 prodomain homologous E10-like regulator; CIPER; Cellular homolog of vCARMEN; cCARMEN; Cellular-E10; c-E10; Mammalian CARD-containing adapter molecule E10; mE10;	EEGTCANSSEMFLPL	QLEEEGNSSEMFLPL	-1.01712	0.1361	1.03493	0.01965	-1.00702	0.30447	1.00615	0.25158
P19367	Hexokinase-1; EC=2.7.1.1; Brain form hexokinase; Hexokinase type I; HK I;	QLFEKMVSGMYLGEL	QLFEKMVSGMYLGEL	-1.0224	0.15357	1.0119	0.23514	1.01116	0.30748	-1.05016	0.00014
P24666	Low molecular weight phosphotyrosine protein phosphatase; LMW-PTP; LMW-PTPase; EC=3.1.3.48; Adipocyte acid phosphatase; Low molecular weight cytosolic acid phosphatase; EC=3.1.3.2; Red cell acid phosphatase 1;	QLIIEDPYYGNDSDF	QLIIEDPYYGNDADF	-1.0314	0.13317	1.04797	0.03092	-1.03401	0.07134	-1.00254	0.43687
Q9P212	1-phosphatidylinositol 4,5-bisphosphate phosphodiesterase epsilon-1; EC=3.1.4.11; Pancreas-enriched phospholipase C; Phosphoinositide phospholipase C-epsilon-1; Phospholipase C-epsilon-1; PLC-epsilon-1;	QLPLSYYYIESSHNT	QLPLSYYYIESSHNT	-1.05095	0.0288	1.02651	0.13694	-1.03395	0.04802	-1.03157	0.0128
Q14738	Serine/threonine-protein phosphatase 2A 56 kDa regulatory subunit delta isoform; PP2A B subunit isoform B'-delta; PP2A B subunit isoform B56-delta; PP2A B subunit isoform PR61-delta; PP2A B subunit isoform R5-delta;	QLSKIKYSGGPQIVK	QLSKIKYSGGPQIVK	-1.03176	0.0318	-1.00357	0.40032	-1.05472	5e-05	-1.00936	0.2455
O60664	Perilipin-3; 47 kDa mannose 6-phosphate receptor-binding protein; 47 kDa MPR-binding protein; Cargo selection protein TIP47; Mannose-6-phosphate receptor-binding protein 1; Placental protein 17; PP17;	QIASASEYAHRGLDK	QLTSASEYAHRGLDK	-1.03407	0.06333	-1.00183	0.45932	-1.04227	0.00233	-1.00801	0.19933
P31150	Rab GDP dissociation inhibitor alpha; Rab GDI alpha; Guanosine diphosphate dissociation inhibitor 1; GDI-1; Oligophrenin-2; Protein XAP-4;	QLVKMLLYTEVTRYL	QLVKMLLYTEVTRYL	-1.0133	0.33933	-1.06299	0.00236	1.13574	0	1.03929	0.02372
Q15750	TGF-beta-activated kinase 1 and MAP3K7-binding protein 1; Mitogen-activated protein kinase kinase kinase 7-interacting protein 1; TGF-beta-activated kinase 1-binding protein 1; TAK1-binding protein 1;	QMVNGAHSASTLDEA	QLVNGAHSASTLDEA	1.00571	0.36527	-1.01442	0.115	-1.03125	0.01548	-1.028	0.0012
Q04759	Protein kinase C theta type; EC=2.7.11.13; nPKC-theta;	QNMFRNFSFMNPGME	QNMFRNFSFMNPGME	1.02716	0.10917	-1.02769	0.05991	-1.04674	3e-05	-1.04308	0
P35372	Mu-type opioid receptor; M-OR-1; MOR-1; Mu opiate receptor; Mu opioid receptor; MOP; hMOP;	QNTRDHPSTANTVDR	QNTRDHPSTANTVDR	-1.0521	0.00198	-1.00596	0.35228	1.02868	0.03933	1.02481	0.01606
Q92598	Heat shock protein 105 kDa; Antigen NY-CO-25; Heat shock 110 kDa protein;	QPKPKIESPKLERTP	QPKPKIESPKLERTP	-1.02231	0.06407	1.01447	0.15507	1.05141	0.0012	-1.00632	0.3004
P48736	Phosphatidylinositol 4,5-bisphosphate 3-kinase catalytic subunit gamma isoform; PI3-kinase subunit gamma; PI3K-gamma; PI3Kgamma; PtdIns-3-kinase subunit gamma; EC=2.7.1.153; Phosphatidylinositol 4,5-bisphosphate 3-kinase 110 kDa catalytic subunit gamma; PtdIns-3-kinase subunit p110-gamma; p110gamma; Phosphoinositide-3-kinase catalytic gamma polypeptide; Serine/threonine protein kinase PIK3CG; EC=…	QQEIVAKTYQLLARR	QQEIVAKTYQLLARR	-1.06501	0.02934	-1.00337	0.42312	1.10783	3e-05	-1.00406	0.36012
P22681	E3 ubiquitin-protein ligase CBL; EC=6.3.2.-; Casitas B-lineage lymphoma proto-oncogene; Proto-oncogene c-Cbl; RING finger protein 55; Signal transduction protein CBL;	QQIDSCTYEAMYNIQ	QQIDSCTYEAMYNIQ	-1.02928	0.12089	-1.01387	0.16084	1.00392	0.39955	1.01183	0.19802
Q86U86	Protein polybromo-1; hPB1; BRG1-associated factor 180; BAF180; Polybromo-1D;	QQQQPSASPRAGTPV	QQQQPSASPRAGTPV	-1.02008	0.10266	-1.01146	0.24203	1.02759	0.05702	1.02044	0.05214
Q15075	Early endosome antigen 1; Endosome-associated protein p162; Zinc finger FYVE domain-containing protein 2;	QQQRQLNTDLELRAT	QQQRQLNTDLELRAT	1.02211	0.03203	-1.0236	0.10348	1.05851	0.0002	-1.03692	0.00185
P35222	Catenin beta-1; Beta-catenin;	QQQSYLDSGIHSGAT	QQQSYLDSGIHSGAT	1.01027	0.32159	-1.02777	0.01034	-1.05474	1e-05	-1.00953	0.13835
P11310	Medium-chain specific acyl-CoA dehydrogenase, mitochondrial; MCAD; EC=1.3.8.7; Flags: Precursor;	QRALDEATKYALERK	QRALDEATKYALERK	-1.02719	0.05678	-1.01778	0.08191	1.05152	7e-05	-1.01603	0.03266
O43847	Nardilysin; EC=3.4.24.61; N-arginine dibasic convertase; NRD convertase; NRD-C; Flags: Precursor;	QSKETLDTLEKWVTE	QSKETLDTLEKWVTE	-1.01203	0.31959	-1.04608	0.00324	1.0238	0.05432	-1.00409	0.36232
Q16644	MAP kinase-activated protein kinase 3; MAPK-activated protein kinase 3; MAPKAP kinase 3; MAPKAP-K3; MAPKAPK-3; MK-3; EC=2.7.11.1; Chromosome 3p kinase; 3pK;	QSMVVPQTPLHTARV	QSMVVPQTPLHTARV	-1.00004	0.49885	-1.04556	7e-05	1.0219	0.08781	-1.00701	0.26068
Q15796	Mothers against decapentaplegic homolog 2; MAD homolog 2; Mothers against DPP homolog 2; JV18-1; Mad-related protein 2; hMAD-2; SMAD family member 2; SMAD 2; Smad2; hSMAD2;	QSNYIPETPPPGYIS	QSNYIPETPPPGYIS	1.00614	0.3536	1.04376	0.01197	-1.00623	0.2846	1.01439	0.06851
P49137	MAP kinase-activated protein kinase 2; MAPK-activated protein kinase 2; MAPKAP kinase 2; MAPKAP-K2; MAPKAPK-2; MK-2; MK2; EC=2.7.11.1;	QSTKVPQTPLHTSRV	QSTKVPQTPLHTSRV	-1.01698	0.08087	-1.01683	0.13474	1.03369	0.04158	-1.00031	0.49102
Q969E2	Secretory carrier-associated membrane protein 4; Secretory carrier membrane protein 4;	QTEWNTGTWRNPPSR	QTEWSTGTWRNPPSR	-1.01259	0.18837	1.00891	0.26439	1.00488	0.36388	1.00023	0.49272
Q92598	Heat shock protein 105 kDa; Antigen NY-CO-25; Heat shock 110 kDa protein;	QTSQSPPSPELTSEE	QTSQSPPSPELTSEE	-1.01164	0.14319	-1.00378	0.38113	1.03183	0.0057	1.02125	0.03223
P40189	Interleukin-6 receptor subunit beta; IL-6 receptor subunit beta; IL-6R subunit beta; IL-6R-beta; IL-6RB; CDw130; Interleukin-6 signal transducer; Membrane glycoprotein 130; gp130; Oncostatin-M receptor subunit alpha; CD_antigen=CD130; Flags: Precursor;	QVFSRSESTQPLLDS	QVFSRSESTQPLLDS	-1.00661	0.38909	1.02702	0.07339	-1.03598	0.00186	-1.01828	0.05658
P35916	Vascular endothelial growth factor receptor 3; VEGFR-3; EC=2.7.10.1; Fms-like tyrosine kinase 4; FLT-4; Tyrosine-protein kinase receptor FLT4; Flags: Precursor;	QVFYNSEYGELSEPS	QVFYNSEYGELAGPP	1.0071	0.28863	-1.02675	0.02934	1.05553	0.00013	1.01086	0.16335
P18669	Phosphoglycerate mutase 1; EC=3.1.3.13; EC=5.4.2.11; EC=5.4.2.4; BPG-dependent PGAM 1; Phosphoglycerate mutase isozyme B; PGAM-B;	QVKIWRRSYDVPPPP	QVKIWRRSYDVPPPP	-1.02119	0.04642	-1.00551	0.35978	1.02915	0.03716	-1.00322	0.40694
P62993	Growth factor receptor-bound protein 2; Adapter protein GRB2; Protein Ash; SH2/SH3 adapter GRB2;	QVPQQPTYVQALFDF	QVPQQPTYVQALFDF	-1.03334	0.05523	-1.00342	0.45329	-1.06718	0.00134	1.06107	0.0003
Q9UGJ0	5'-AMP-activated protein kinase subunit gamma-2; AMPK gamma2; AMPK subunit gamma-2; H91620p;	RAAPLWESKKQSFVG	RAAPLWESKKQSFVG	-1.03762	0.03966	1.01719	0.14588	1.01182	0.20176	-1.00657	0.32477
P45954	Short/branched chain specific acyl-CoA dehydrogenase, mitochondrial; SBCAD; EC=1.3.8.5; 2-methyl branched chain acyl-CoA dehydrogenase; 2-MEBCAD; 2-methylbutyryl-coenzyme A dehydrogenase; 2-methylbutyryl-CoA dehydrogenase; Flags: Precursor;	RADKEGDYYVLNGSK	RADKKGDYYIINGSK	-1.02291	0.03497	1.01618	0.14235	1.0154	0.12974	-1.00846	0.22337
P60484	Phosphatidylinositol 3,4,5-trisphosphate 3-phosphatase and dual-specificity protein phosphatase PTEN; EC=3.1.3.16; EC=3.1.3.48; EC=3.1.3.67; Mutated in multiple advanced cancers 1; Phosphatase and tensin homolog;	RADNDKEYLVLTLTK	RADNDKEYLVLTLTK	1.05363	1e-05	-1.05713	0.00112	1.0303	0.02248	-1.04866	0.00017
Q9D415	Disks large-associated protein 1; DAP-1; Guanylate kinase-associated protein; PSD-95/SAP90-binding protein 1; SAP90/PSD-95-associated protein 1; SAPAP1;	RAIEKGCSQDDECVS	RAIEKGCSQDDECVS	-1.00086	0.47322	1.02931	0.05395	-1.01049	0.21788	-1.00303	0.41666
P11799	Myosin light chain kinase, smooth muscle; MLCK; EC=2.7.11.18; Telokin; Contains: Myosin light chain kinase, smooth muscle, deglutamylated form;	RAIGRLSSMAMISGM	RAIGRLSSMAMISGL	1.01432	0.05976	-1.03166	0.01189	1.0332	0.01257	-1.05913	3e-05
P04792	Heat shock protein beta-1; HspB1; 28 kDa heat shock protein; Estrogen-regulated 24 kDa protein; Heat shock 27 kDa protein; HSP 27; Stress-responsive protein 27; SRP27;	RALSRQLSSGVSEIR	RALSRQLSSGVSEIQ	1.02646	0.05776	1.00592	0.33062	1.0157	0.1122	-1.01764	0.09545
P17661	Desmin;	RASRLGTTRTPSSYG	RASRLGSTRVPSSYG	1.02229	0.06146	-1.02894	0.02361	-1.00003	0.49868	-1.02205	0.01959
P04792	Heat shock protein beta-1; HspB1; 28 kDa heat shock protein; Estrogen-regulated 24 kDa protein; Heat shock 27 kDa protein; HSP 27; Stress-responsive protein 27; SRP27;	RCFTRKYTLPPGVDP	RCFTRKYTLPPGVDP	-1.03026	0.02718	1.02102	0.11144	1.03818	0.01306	-1.00927	0.26063
Q9BXL7	Caspase recruitment domain-containing protein 11; CARD-containing MAGUK protein 1; Carma 1;	RYSFGPSSIHSSSSS	RCSFGPPSIHSSSSS	1.02479	0.01577	1.02386	0.04719	-1.00211	0.43897	-1.02483	0.04219
P49675	Steroidogenic acute regulatory protein, mitochondrial; StAR; START domain-containing protein 1; StARD1; Flags: Precursor;	RCAKRRGSTCVLAGM	RCTKRRGSMCVLAGM	1.03335	0.01923	1.02479	0.0452	1.00338	0.37801	-1.01509	0.10298
P11142	Heat shock cognate 71 kDa protein; Heat shock 70 kDa protein 8;	RDAKLDKSQIHDIVL	RDAKLDKSQIHDIVL	-1.02232	0.07084	-1.06573	0.00073	-1.01413	0.09216	-1.01017	0.16805
P19838	Nuclear factor NF-kappa-B p105 subunit; DNA-binding factor KBF1; EBP-1; Nuclear factor of kappa light polypeptide gene enhancer in B-cells 1; Contains: Nuclear factor NF-kappa-B p50 subunit;	DSDSVCDSGVETSFR	RDDSICDSGVETSFR	1.03231	0.01831	-1.02293	0.06271	-1.02092	0.06728	-1.00629	0.27717
P06213	Insulin receptor; IR; EC=2.7.10.1; CD_antigen=CD220; Contains: Insulin receptor subunit alpha; Contains: Insulin receptor subunit beta; Flags: Precursor;	RDIYETDYYRKGGKG	RDIYETDYYRKGGKG	-1.03967	0.01554	-1.00464	0.38896	-1.03121	0.02388	-1.02018	0.01598
P14618	Pyruvate kinase PKM; EC=2.7.1.40; Cytosolic thyroid hormone-binding protein; CTHBP; Opa-interacting protein 3; OIP-3; Pyruvate kinase 2/3; Pyruvate kinase muscle isozyme; Thyroid hormone-binding protein 1; THBP1; Tumor M2-PK; p58;	REAEAAIYHLQLFEE	REAEAAIYHLQLFEE	1.05783	0	1.03506	0.01441	1.01178	0.23163	1.06806	5e-05
Q12968	Nuclear factor of activated T-cells, cytoplasmic 3; NF-ATc3; NFATc3; NFATx; T-cell transcription factor NFAT4; NF-AT4;	RESSLSPSPASSISS	RESSLSPSPASSISS	-1.02948	0.05869	1.00126	0.46388	-1.06105	1e-05	-1.00859	0.20326
O00401	Neural Wiskott-Aldrich syndrome protein; N-WASP;	RETSKVIYDFIEKTG	RETSKVIYDFIEKTG	1.04923	0.0005	-1.01356	0.20627	-1.02436	0.06044	1.01143	0.11078
Q07869	Peroxisome proliferator-activated receptor alpha; PPAR-alpha; Nuclear receptor subfamily 1 group C member 1;	RFGRMPRSEKAKLKA	RFGRMPRSEKAKLKA	-1.01131	0.31958	-1.00633	0.34746	1.13642	0	1.02354	0.1435
P34932	Heat shock 70 kDa protein 4; HSP70RY; Heat shock 70-related protein APG-2;	RFHGRAFSDPFVEAE	RFHGRAFSDPFVEAE	1.00684	0.31642	-1.04378	0.00166	1.02098	0.04489	-1.01737	0.04612
Q08881	Tyrosine-protein kinase ITK/TSK; EC=2.7.10.2; Interleukin-2-inducible T-cell kinase; IL-2-inducible T-cell kinase; Kinase EMT; T-cell-specific kinase; Tyrosine-protein kinase Lyk;	RFVLDDQYTSSTGTK	RFVLDDQYTSSTGTK	-1.00419	0.39399	-1.00355	0.39345	-1.01612	0.08632	1.01227	0.08622
P48730	Casein kinase I isoform delta; CKI-delta; CKId; EC=2.7.11.1; Tau-protein kinase CSNK1D; EC=2.7.11.26;	RGAPVNISSSDLTGR	RGAPVNISSSDLTGR	1.02893	0.0238	1.03772	0.00566	1.01013	0.26705	1.07239	0
P67775	Serine/threonine-protein phosphatase 2A catalytic subunit alpha isoform; PP2A-alpha; EC=3.1.3.16; Replication protein C; RP-C;	RGEPHVTRRTPDYFL	RGEPHVTRRTPDYFL	-1.06313	0.01099	1.00247	0.44922	1.02917	0.02303	1.01444	0.13359
P49840	Glycogen synthase kinase-3 alpha; GSK-3 alpha; EC=2.7.11.26; Serine/threonine-protein kinase GSK3A; EC=2.7.11.1;	RGEPNVSYICSRYYR	RGEPNVSYICSRYYR	-1.17406	1e-05	1.0012	0.48076	-1.17598	0.00042	-1.02589	0.18187
P09110	3-ketoacyl-CoA thiolase, peroxisomal; EC=2.3.1.16; Acetyl-CoA acyltransferase; Beta-ketothiolase; Peroxisomal 3-oxoacyl-CoA thiolase; Flags: Precursor;	RGGFKDTTPDELLSA	RGGFKDTTPDELLSA	-1.01491	0.25403	-1.03744	0.01995	1.06682	0	1.02571	0.04485
P23229	Integrin alpha-6; CD49 antigen-like family member F; VLA-6; CD_antigen=CD49f; Contains: Integrin alpha-6 heavy chain; Contains: Integrin alpha-6 light chain; Contains: Processed integrin alpha-6; Alpha6p; Flags: Precursor;	RGHEKFGSCQQGVAA	RGHEKFGSCQQGVAA	1.01002	0.24928	1.02922	0.0277	-1.0113	0.19547	-1.00461	0.34398
P22455	Fibroblast growth factor receptor 4; FGFR-4; EC=2.7.10.1; CD_antigen=CD334; Flags: Precursor;	RGVHHIDYYKKTSNG	RGIHHIDYYKKTSNG	-1.01376	0.16922	1.0101	0.29706	1.00033	0.48867	1.04768	0
P48730	Casein kinase I isoform delta; CKI-delta; CKId; EC=2.7.11.1; Tau-protein kinase CSNK1D; EC=2.7.11.26;	RGLPSTASGRLRGTQ	RGLPSTASGRLRGTQ	1.00774	0.25479	-1.01447	0.21133	-1.00999	0.12658	-1.00464	0.26812
P11171	Protein 4.1; P4.1; 4.1R; Band 4.1; EPB4.1;	RGLSRLFSSFLKRPK	RGLSRLFSSFLKRPK	-1.04923	0.0007	-1.05389	0.00051	1.09742	0	-1.0511	0.0014
O75390	Citrate synthase, mitochondrial; EC=2.3.3.1; Flags: Precursor;	RGMKGLVYETSVLDP	RGMKGLVYETSVLDP	1.00337	0.44777	-1.05208	0.00209	1.04226	0.00243	-1.02578	0.01666
Q9NZI8	Insulin-like growth factor 2 mRNA-binding protein 1; IGF2 mRNA-binding protein 1; IMP-1; IMP1; Coding region determinant-binding protein; CRD-BP; IGF-II mRNA-binding protein 1; VICKZ family member 1; Zipcode-binding protein 1; ZBP-1;	RGQPRQGSPVAAGAP	RGQPRQGSPVAAGAP	-1.01448	0.20597	-1.01342	0.19377	1.00844	0.24667	1.02543	0.01345
P20339	Ras-related protein Rab-5A;	RGRGVDLTEPTQPTR	RGRGVDLTEPTQPTR	1.03704	0.01575	1.03191	0.00703	1.00707	0.31045	1.04645	0.00016
Q7KZI7	Serine/threonine-protein kinase MARK2; EC=2.7.11.1; EC=2.7.11.26; ELKL motif kinase 1; EMK-1; MAP/microtubule affinity-regulating kinase 2; PAR1 homolog; PAR1 homolog b; Par-1b; Par1b;	RGVSSRSTFHAGQLR	RGVSSRSTFHAGQLR	-1.02224	0.07254	-1.02962	0.01977	1.01603	0.16149	1.00457	0.31833
P31689	DnaJ homolog subfamily A member 1; DnaJ protein homolog 2; HSDJ; Heat shock 40 kDa protein 4; Heat shock protein J2; HSJ-2; Human DnaJ protein 2; hDj-2; Flags: Precursor;	RHYNGEAYEDDEHHP	RHYNGEAYEDDEHHP	-1.05453	0.01762	-1.03644	0.00485	1.02474	0.10489	1.04919	0.00031
P06733	Alpha-enolase; EC=4.2.1.11; 2-phospho-D-glycerate hydro-lyase; C-myc promoter-binding protein; Enolase 1; MBP-1; MPB-1; Non-neural enolase; NNE; Phosphopyruvate hydratase; Plasminogen-binding protein;	RIEEELGSKAKFAGR	RIEEELGSKAKFAGR	1.03193	0.04415	1.04132	0.0033	1.02282	0.02642	1.04075	0.00017
Q8WYK0	Acyl-coenzyme A thioesterase 12; Acyl-CoA thioesterase 12; EC=3.1.2.1; Acyl-CoA thioester hydrolase 12; Cytoplasmic acetyl-CoA hydrolase 1; CACH-1; hCACH-1; START domain-containing protein 15; StARD15;	RIRLGRKYVISHKEE	RIRLGRKYVISHKEE	-1.07189	0.0287	1.15666	1e-05	1.08068	0.0003	1.10557	0.00069
P38646	Stress-70 protein, mitochondrial; 75 kDa glucose-regulated protein; GRP-75; Heat shock 70 kDa protein 9; Mortalin; MOT; Peptide-binding protein 74; PBP74; Flags: Precursor;	RLVSRRDYASEAIKG	RIVSRRDYASEAIKG	-1.05481	0.0039	1.01151	0.18299	1.06603	1e-05	1.07531	0
O15455	Toll-like receptor 3; CD_antigen=CD283; Flags: Precursor;	RKIIFVITHHLLKDP	RKIIFVVTQNLLKDP	-1.02948	0.11621	-1.03991	0.00684	1.01161	0.21407	1.05905	0
P46821	Microtubule-associated protein 1B; MAP-1B; Contains: MAP1B heavy chain; Contains: MAP1 light chain LC1;	ERKLGDVSPTQIDVS	RKLGGDVSPTQIDVS	1.02227	0.132	1.02425	0.09698	1.06596	3e-05	1.00886	0.22549
P30085	UMP-CMP kinase; EC=2.7.4.14; Deoxycytidylate kinase; CK; dCMP kinase; Nucleoside-diphosphate kinase; EC=2.7.4.6; Uridine monophosphate/cytidine monophosphate kinase; UMP/CMP kinase; UMP/CMPK;	RKNPDSQYGELIEKY	RKNPDSQYGELIEKY	1.03466	0.0778	1.02712	0.04171	1.04044	0.00263	1.07646	0
Q9BZE4	Nucleolar GTP-binding protein 1; Chronic renal failure gene protein; GTP-binding protein NGB;	RKRKREDSAPPSSVA	RKRKREDSVLPASVT	1.00346	0.42997	-1.01444	0.20016	1.05341	0.0007	1.04555	0.0001
P46939	Utrophin; Dystrophin-related protein 1; DRP-1;	RKYEARLYILQQARR	RKYEARLYILQQARR	-1.14533	0	-1.06065	0.01018	-1.0235	0.29262	1.01079	0.38123
P11171	Protein 4.1; P4.1; 4.1R; Band 4.1; EPB4.1;	RLDGENIYIRHSNLM	RLDGENIYIRHSNLM	-1.01236	0.29808	1.02086	0.14641	-1.03624	0.00403	-1.01794	0.05445
Q9UNE7	E3 ubiquitin-protein ligase CHIP; EC=6.3.2.-; Antigen NY-CO-7; CLL-associated antigen KW-8; Carboxy terminus of Hsp70-interacting protein; STIP1 homology and U box-containing protein 1;	RLGAGGGSPEKSPSA	RLGAGGASPEKSPSA	1.0203	0.23191	1.04529	0.01082	1.06123	0.00011	1.05927	0
P09769	Tyrosine-protein kinase Fgr; EC=2.7.10.2; Gardner-Rasheed feline sarcoma viral (v-fgr) oncogene homolog; Proto-oncogene c-Fgr; p55-Fgr; p58-Fgr; p58c-Fgr;	RLIKDDEYNPCQGSK	RLIEDDEYNPQQGTK	1.02185	0.21649	1.00761	0.3327	1.04854	1e-05	1.04763	0.00021
P06239	Tyrosine-protein kinase Lck; EC=2.7.10.2; Leukocyte C-terminal Src kinase; LSK; Lymphocyte cell-specific protein-tyrosine kinase; Protein YT16; Proto-oncogene Lck; T cell-specific protein-tyrosine kinase; p56-LCK;	RLIEDNEYTAREGAK	RLIEDNEYTAREGAK	-1.03168	0.00467	-1.03583	0.02216	-1.03577	0.00526	-1.02174	0.00975
P06241	Tyrosine-protein kinase Fyn; EC=2.7.10.2; Proto-oncogene Syn; Proto-oncogene c-Fyn; Src-like kinase; SLK; p59-Fyn;	RLIEDNEYTARQGAK	RLIEDNEYTARQGAK	-1.01815	0.30287	-1.02265	0.09505	-1.07117	1e-05	-1.04815	9e-05
P32121	Beta-arrestin-2; Arrestin beta-2;	RLKGMKDDDYDDQLC	RLKGLKDEDYDDQFC	-1.04773	0.01285	-1.02211	0.14489	1.10365	7e-05	1.03155	0.06341
Q8WWW0	Ras association domain-containing protein 5; New ras effector 1; Regulator for cell adhesion and polarization enriched in lymphoid tissues; RAPL;	RLLAGPDTEVLSFVL	RLLAGPDTDVLSFVL	-1.00614	0.39323	-1.01428	0.245	1.00923	0.33405	1.04209	0.01916
P00519	Tyrosine-protein kinase ABL1; EC=2.7.10.2; Abelson murine leukemia viral oncogene homolog 1; Abelson tyrosine-protein kinase 1; Proto-oncogene c-Abl; p150;	RLMTGDTYTAHAGAK	RLMTGDTYTAHAGAK	-1.01195	0.14767	-1.03499	0.04468	-1.02731	0.04448	-1.02085	0.00613
P51178	1-phosphatidylinositol 4,5-bisphosphate phosphodiesterase delta-1; EC=3.1.4.11; Phosphoinositide phospholipase C-delta-1; Phospholipase C-III; PLC-III; Phospholipase C-delta-1; PLC-delta-1;	RLNIRVISGQQLPKV	RLNVRVISGQQLPKV	-1.02666	0.07887	-1.05406	8e-05	1.05972	0.00056	-1.04175	0.01207
Q8N9I5	Fatty acid desaturase 6; EC=1.14.19.-;	RLPCLNRYVYMFLAP	RLPCLNRYVYMFLAP	-1.09406	0.01363	-1.00646	0.42327	-1.2876	0	1.02643	0.23595
P21709	Ephrin type-A receptor 1; hEpha1; EC=2.7.10.1; EPH tyrosine kinase; EPH tyrosine kinase 1; Erythropoietin-producing hepatoma receptor; Tyrosine-protein kinase receptor EPH; Flags: Precursor;	RLPSLSGSDGIPYRT	RLPSLSGSDGIPYRS	-1.02774	0.13801	1.03143	0.05154	-1.03749	0.0018	-1.00445	0.32212
O00590	Atypical chemokine receptor 2; C-C chemokine receptor D6; Chemokine receptor CCR-10; Chemokine receptor CCR-9; Chemokine-binding protein 2; Chemokine-binding protein D6;	RLRTRAKSLLLATIV	RLRTRAKSLLLAASV	1.01537	0.18629	-1.01869	0.07735	-1.02126	0.05233	-1.0642	0
P16234	Platelet-derived growth factor receptor alpha; PDGF-R-alpha; PDGFR-alpha; EC=2.7.10.1; Alpha platelet-derived growth factor receptor; Alpha-type platelet-derived growth factor receptor; CD140 antigen-like family member A; CD140a antigen; Platelet-derived growth factor alpha receptor; Platelet-derived growth factor receptor 2; PDGFR-2; CD_antigen=CD140a; Flags: Precursor;	RLSADSGYIIPLPDI	RLSADSGYIIPLPDI	1.0227	0.05394	-1.06813	0.00019	-1.0381	0.00034	-1.0281	0.00028
O60488	Long-chain-fatty-acid--CoA ligase 4; EC=6.2.1.3; Long-chain acyl-CoA synthetase 4; LACS 4;	RLSPEPWTPETGLVT	RLSPEPWTPETGLVT	-1.01007	0.31029	-1.00161	0.45885	-1.04325	0.00088	-1.00822	0.15161
Q9UBK2	Peroxisome proliferator-activated receptor gamma coactivator 1-alpha; PGC-1-alpha; PPAR-gamma coactivator 1-alpha; PPARGC-1-alpha; Ligand effect modulator 6;	RMRSRSRSFSRHRSC	RMRSRSRSFSRHRSC	-1.03068	0.09942	1.0293	0.04801	-1.01039	0.21713	-1.0202	0.07238
Q13555	Calcium/calmodulin-dependent protein kinase type II subunit gamma; CaM kinase II subunit gamma; CaMK-II subunit gamma; EC=2.7.11.17;	RNFSAAKSLLNKKSD	RNFSAAKSLLNKKSD	1.00934	0.27614	-1.01795	0.14706	-1.00633	0.29674	-1.0437	0.00011
P52789	Hexokinase-2; EC=2.7.1.1; Hexokinase type II; HK II; Muscle form hexokinase;	RNILIDFTKRGLLFR	RNILIDFTKRGLLFR	1.00258	0.43365	-1.06415	0.00011	1.00501	0.31943	-1.06641	1e-05
P35573	Glycogen debranching enzyme; Glycogen debrancher; Includes: 4-alpha-glucanotransferase; EC=2.4.1.25; Oligo-1,4-1,4-glucantransferase; Includes: Amylo-alpha-1,6-glucosidase; Amylo-1,6-glucosidase; EC=3.2.1.33; Dextrin 6-alpha-D-glucosidase;	RNRGIPATPRDGSAV	RNKGIPATPRDGSAV	-1.00672	0.32282	-1.04863	0.00754	-1.03076	0.00562	1.00193	0.40594
Q08345	Epithelial discoidin domain-containing receptor 1; Epithelial discoidin domain receptor 1; EC=2.7.10.1; CD167 antigen-like family member A; Cell adhesion kinase; Discoidin receptor tyrosine kinase; HGK2; Mammary carcinoma kinase 10; MCK-10; Protein-tyrosine kinase 3A; Protein-tyrosine kinase RTK-6; TRK E; Tyrosine kinase DDR; Tyrosine-protein kinase CAK; CD_antigen=CD167a; Flags: Precursor;	RNLYAGDYYRVQGRA	RNLYAGDYYRVQGRA	-1.07672	0.00161	-1.01079	0.31645	1.02185	0.04705	1.0456	0.00236
P18031	Tyrosine-protein phosphatase non-receptor type 1; EC=3.1.3.48; Protein-tyrosine phosphatase 1B; PTP-1B;	RNRYRDVSPFDHSRI	RNRYRDVSPFDHSRI	-1.10056	9e-05	1.07258	0.00101	1.04468	0.0092	1.0151	0.23786
P20020	Plasma membrane calcium-transporting ATPase 1; PMCA1; EC=3.6.3.8; Plasma membrane calcium ATPase isoform 1; Plasma membrane calcium pump isoform 1;	RNSSPPPSPNKNNNA	RNSSPPPSPNKNNNA	1.00484	0.40301	-1.03089	0.01067	-1.05538	0	1.02446	0.06539
P07948	Tyrosine-protein kinase Lyn; EC=2.7.10.2; Lck/Yes-related novel protein tyrosine kinase; V-yes-1 Yamaguchi sarcoma viral related oncogene homolog; p53Lyn; p56Lyn;	RNTERTIYVRDPTSN	RNTDRTIYVRDPTSN	1.01263	0.16507	1.00575	0.34325	-1.01816	0.0721	-1.0003	0.48751
P11142	Heat shock cognate 71 kDa protein; Heat shock 70 kDa protein 8;	RPKVQVEYKGETKSF	RPKVQVEYKGETKSF	-1.01766	0.24429	1.02668	0.11023	1.13989	7e-05	-1.02115	0.18979
P56524	Histone deacetylase 4; HD4; EC=3.5.1.98;	RPLGRTQSAPLPQNA	RPLGRTQSAPLPQST	1.01124	0.25619	-1.00898	0.29132	-1.00992	0.1958	-1.00314	0.34745
P56524	Histone deacetylase 4; HD4; EC=3.5.1.98;	RPLSRAQSSPASATF	RPLSRAQSSPASATF	1.03132	0.02178	1.01538	0.11866	-1.01859	0.09325	-1.00576	0.31336
P22455	Fibroblast growth factor receptor 4; FGFR-4; EC=2.7.10.1; CD_antigen=CD334; Flags: Precursor;	RPPGPDLSPDGPRSS	RPPGPDLSPDGPRSS	-1.01459	0.15296	-1.04998	0.00637	-1.02819	0.01023	1.00465	0.30453
P36507	Dual specificity mitogen-activated protein kinase kinase 2; MAP kinase kinase 2; MAPKK 2; EC=2.7.12.2; ERK activator kinase 2; MAPK/ERK kinase 2; MEK 2;	RPPGRPVSGHGMDSR	RPPGRPISGHGMDSR	-1.01037	0.30815	1.02487	0.10962	-1.00432	0.35478	-1.02712	0.00027
P04049	RAF proto-oncogene serine/threonine-protein kinase; EC=2.7.11.1; Proto-oncogene c-RAF; cRaf; Raf-1;	RPRGQRDSSYYWEIE	RPRGQRDSSYYWEIE	-1.00447	0.36603	-1.0013	0.47262	-1.01073	0.20063	1.02038	0.01263
Q4L235	Acyl-CoA synthetase family member 4; EC=6.2.1.-; Aminoadipate-semialdehyde dehydrogenase; Protein NRPS998;	RLKHCLAYVLHTSGT	RQKHCLAYVLHTSGT	-1.00016	0.49661	-1.06307	1e-05	1.00604	0.30751	-1.05514	0
Q13233	Mitogen-activated protein kinase kinase kinase 1; EC=2.7.11.25; MAPK/ERK kinase kinase 1; MEK kinase 1; MEKK 1;	RQLRKVRSVELDQLP	RQLRKVRSVELDQLP	1.02241	0.0404	-1.02564	0.01049	1.04489	0.00276	-1.05859	0
Q15788	Nuclear receptor coactivator 1; NCoA-1; EC=2.3.1.48; Class E basic helix-loop-helix protein 74; bHLHe74; Protein Hin-2; RIP160; Renal carcinoma antigen NY-REN-52; Steroid receptor coactivator 1; SRC-1;	RQMSSQNSPSRLNIQ	RQMSSQNSPSRLNIQ	1.016	0.09212	-1.00035	0.49139	-1.02351	0.03472	-1.00781	0.20579
Q13541	Eukaryotic translation initiation factor 4E-binding protein 1; 4E-BP1; eIF4E-binding protein 1; Phosphorylated heat- and acid-stable protein regulated by insulin 1; PHAS-I;	SQSHLRNSPEDKRAG	RQNHLRSSPEDKPAG	1.01139	0.17202	-1.04155	0.0278	-1.02484	0.0296	1.01792	0.02699
P47712	Cytosolic phospholipase A2; cPLA2; Phospholipase A2 group IVA; Includes: Phospholipase A2; EC=3.1.1.4; Phosphatidylcholine 2-acylhydrolase; Includes: Lysophospholipase; EC=3.1.1.5;	RQNPSRCSVSLSNVE	RQNPSRCSVSLSSVE	1.0167	0.15423	-1.03672	0.00158	-1.00754	0.25322	-1.00631	0.21632
P51659	Peroxisomal multifunctional enzyme type 2; MFE-2; 17-beta-hydroxysteroid dehydrogenase 4; 17-beta-HSD 4; D-bifunctional protein; DBP; Multifunctional protein 2; MPF-2; Contains: (3R)-hydroxyacyl-CoA dehydrogenase; EC=1.1.1.n12; Contains: Enoyl-CoA hydratase 2; EC=4.2.1.107; EC=4.2.1.119; 3-alpha,7-alpha,12-alpha-trihydroxy-5-beta-cholest-24-enoyl-CoA hydratase;	RQKNHPMTPEAVKAN	RQRTQPMTPEAVKAN	1.02338	0.03462	1.02241	0.06955	-1.02414	0.05866	1.01106	0.13922
Q96RR4	Calcium/calmodulin-dependent protein kinase kinase 2; CaM-KK 2; CaM-kinase kinase 2; CaMKK 2; EC=2.7.11.17; Calcium/calmodulin-dependent protein kinase kinase beta; CaM-KK beta; CaM-kinase kinase beta; CaMKK beta;	RREERSLSAPGNLLT	RREERSLSAPGNLLG	1.03868	0.0071	-1.02227	0.13528	-1.01237	0.173	1.0152	0.04507
O00329	Phosphatidylinositol 4,5-bisphosphate 3-kinase catalytic subunit delta isoform; PI3-kinase subunit delta; PI3K-delta; PI3Kdelta; PtdIns-3-kinase subunit delta; EC=2.7.1.153; Phosphatidylinositol 4,5-bisphosphate 3-kinase 110 kDa catalytic subunit delta; PtdIns-3-kinase subunit p110-delta; p110delta;	RRGSGELYEHEKDLV	RRGSGELYEHEKDLV	1.00812	0.28805	1.00357	0.44111	-1.00476	0.3542	1.04161	1e-05
P60174	Triosephosphate isomerase; TIM; EC=5.3.1.1; Triose-phosphate isomerase;	RRHVFGESDELIGQK	RRHVFGESDELIGQK	-1.03195	0.02736	1.0014	0.45243	-1.011	0.15767	1.01505	0.00967
Q14693	Phosphatidate phosphatase LPIN1; EC=3.1.3.4; Lipin-1;	RRKRRRKSQLDSLKR	RRKRRRKSQLDSLKR	1.02284	0.11784	1.02977	0.05259	-1.01895	0.17447	-1.04388	0.00543
Q15118	[Pyruvate dehydrogenase (acetyl-transferring)] kinase isozyme 1, mitochondrial; EC=2.7.11.2; Pyruvate dehydrogenase kinase isoform 1; PDH kinase 1; Flags: Precursor;	RRLCDLYYINSPELE	RRLCDLYYINSPELE	-1.00029	0.495	-1.01364	0.2865	1.00698	0.3974	1.01988	0.15386
P33552	Cyclin-dependent kinases regulatory subunit 2; CKS-2;	RRLGVQQSLGWVHYM	RRLGVQQSLGWVHYM	-1.01374	0.12294	-1.02457	0.04044	1.04551	0.00081	1.00862	0.21569
P21802	Fibroblast growth factor receptor 2; FGFR-2; EC=2.7.10.1; K-sam; KGFR; Keratinocyte growth factor receptor; CD_antigen=CD332; Flags: Precursor;	RRPPGMEYSYDINRV	RRPPGMEYSYDINRV	1.01076	0.18875	1.01042	0.23727	-1.03853	0.00179	1.00291	0.41244
P31321	cAMP-dependent protein kinase type I-beta regulatory subunit;	RRSPNEEYVEVGRLG	RRSPSEEYVEVGRLG	1.01453	0.06743	1.05592	6e-05	-1.0115	0.22427	1.00776	0.29017
Q8WU20	Fibroblast growth factor receptor substrate 2; FGFR substrate 2; FGFR-signaling adaptor SNT; Suc1-associated neurotrophic factor target 1; SNT-1;	RRTALLNYENLPSLP	RRTALLNYENLPSLP	1.02956	0.06339	-1.04295	0.00051	-1.02375	0.02336	-1.02433	0.0046
Q9Z2A7	Diacylglycerol O-acyltransferase 1; EC=2.3.1.20; Acyl-CoA retinol O-fatty-acyltransferase; ARAT; Retinol O-fatty-acyltransferase; EC=2.3.1.76; Diglyceride acyltransferase;	RRTGSRVSVQGGSGP	RRTGSRPSIQGGSGP	1.04877	0.00794	-1.00773	0.2963	-1.01179	0.18678	-1.0239	0.00512
O60488	Long-chain-fatty-acid--CoA ligase 4; EC=6.2.1.3; Long-chain acyl-CoA synthetase 4; LACS 4;	RRVNNFGSGLTALGL	RRVNNFGSGLTALGL	1.03372	0.00805	-1.03744	0.00982	1.00481	0.35143	-1.02496	0.04603
P10643	Complement component C7; Flags: Precursor;	RSFFRSSSSSSRSYT	RSFHRSLSSSSQSPG	1.00288	0.42322	1.03647	0.00491	-1.03228	0.01261	-1.02675	0.01349
Q6WQJ1	Sn1-specific diacylglycerol lipase alpha; DGL-alpha; EC=3.1.1.-; Neural stem cell-derived dendrite regulator;	RSIRGSPSLHAVLER	RSIRGSPSLHAVLER	1.02358	0.09774	-1.07345	0	1.023	0.02579	-1.09947	0
P16054	Protein kinase C epsilon type; EC=2.7.11.13; nPKC-epsilon;	RSKSAPTSPCDQELK	RSKSAPTSPCDQEIK	1.01239	0.21312	-1.00885	0.3186	1.00139	0.46078	1.0201	0.01378
Q07955	Serine/arginine-rich splicing factor 1; Alternative-splicing factor 1; ASF-1; Splicing factor, arginine/serine-rich 1; pre-mRNA-splicing factor SF2, P33 subunit;	RSPSYGRSRSRSRSR	RSPSYGRSRSRSRSR	1.01401	0.30248	1.0183	0.06593	1.00637	0.33283	-1.01133	0.1388
P32245	Melanocortin receptor 4; MC4-R;	RSQELRKTFKEIICC	RSQELRKTFKEIICC	-1.04323	0.02963	-1.01103	0.33471	1.00024	0.49519	1.03	0.02151
Q9NYV4	Cyclin-dependent kinase 12; EC=2.7.11.22; EC=2.7.11.23; Cdc2-related kinase, arginine/serine-rich; CrkRS; Cell division cycle 2-related protein kinase 7; CDC2-related protein kinase 7; Cell division protein kinase 12; hCDK12;	RSRHSSISPVRLPLN	RSRHSSISPVRLPLN	-1.02838	0.08652	1.03579	0.01887	-1.02218	0.062	-1.00066	0.47753
P42345	Serine/threonine-protein kinase mTOR; EC=2.7.11.1; FK506-binding protein 12-rapamycin complex-associated protein 1; FKBP12-rapamycin complex-associated protein; Mammalian target of rapamycin; mTOR; Mechanistic target of rapamycin; Rapamycin and FKBP12 target 1; Rapamycin target protein 1;	RSRTRTDSYSAGQSV	RSRTRTDSYSAGQSV	-1.00034	0.48982	1.02067	0.11504	-1.03541	0.00574	-1.01794	0.05082
P12755	Ski oncogene; Proto-oncogene c-Ski;	RSTERCETVLEGETI	RSTERCETVLEGETI	1.02015	0.11061	-1.02197	0.04154	-1.01284	0.14239	-1.02368	0.00461
P08238	Heat shock protein HSP 90-beta; HSP 90; Heat shock 84 kDa; HSP 84; HSP84;	RTLTLVDTGIGMTKA	RTLTLVDTGIGMTKA	1.0602	0.00067	-1.0519	6e-05	-1.02875	0.02688	-1.03627	0.00031
Q02750	Dual specificity mitogen-activated protein kinase kinase 1; MAP kinase kinase 1; MAPKK 1; MKK1; EC=2.7.12.2; ERK activator kinase 1; MAPK/ERK kinase 1; MEK 1;	RTPGRPLSSYGMDSR	RTPGRPLSSYGMDSR	1.00761	0.30055	1.04828	0.00182	-1.02569	0.02353	1.00844	0.19538
Q14164	Inhibitor of nuclear factor kappa-B kinase subunit epsilon; I-kappa-B kinase epsilon; IKK-E; IKK-epsilon; IkBKE; EC=2.7.11.10; Inducible I kappa-B kinase; IKK-i;	RAKGAQASPPPIAPY	RTQGAQASPPLTAPY	-1.0133	0.231	1.03733	0.01319	-1.07416	0	-1.01241	0.10957
Q9UKE5	TRAF2 and NCK-interacting protein kinase; EC=2.7.11.1;	RTRVRANSKSEGSPV	RTRVRANSKSEGSPV	-1.00029	0.49471	-1.01534	0.09865	-1.03942	0.00933	-1.01162	0.09726
P07948	Tyrosine-protein kinase Lyn; EC=2.7.10.2; Lck/Yes-related novel protein tyrosine kinase; V-yes-1 Yamaguchi sarcoma viral related oncogene homolog; p53Lyn; p56Lyn;	RVIEDNEYTAREGAK	RVIEDNEYTAREGAK	-1.00856	0.30976	-1.0202	0.15984	-1.0301	0.01512	1.02517	0.00189
P17612	cAMP-dependent protein kinase catalytic subunit alpha; PKA C-alpha; EC=2.7.11.11;	RVKGRTWTLCGTPEY	RVKGRTWTLCGTPEY	-1.11753	0.0011	-1.02999	0.10098	-1.03057	0.16521	1.00024	0.49604
P42338	Phosphatidylinositol 4,5-bisphosphate 3-kinase catalytic subunit beta isoform; PI3-kinase subunit beta; PI3K-beta; PI3Kbeta; PtdIns-3-kinase subunit beta; EC=2.7.1.153; Phosphatidylinositol 4,5-bisphosphate 3-kinase 110 kDa catalytic subunit beta; PtdIns-3-kinase subunit p110-beta; p110beta;	RVPFILTYDFIHVIQ	RVPFILTYDFIHVIQ	-1.00463	0.42746	1.08593	8e-05	1.01407	0.24959	1.08335	0
Q05397	Focal adhesion kinase 1; FADK 1; EC=2.7.10.2; Focal adhesion kinase-related nonkinase; FRNK; Protein phosphatase 1 regulatory subunit 71; PPP1R71; Protein-tyrosine kinase 2; p125FAK; pp125FAK;	RYMEDSTYYKASKGK	RYMEDSTYYKASKGK	1.01681	0.13427	-1.01798	0.16634	1.01666	0.14958	1.01073	0.12059
Q06187	Tyrosine-protein kinase BTK; EC=2.7.10.2; Agammaglobulinemia tyrosine kinase; ATK; B-cell progenitor kinase; BPK; Bruton tyrosine kinase;	RYVLDDEYTSSVGSK	RYVLDDEYTSSVGSK	1.02507	0.09078	1.00668	0.322	-1.0431	0.00027	-1.01096	0.19048
P51813	Cytoplasmic tyrosine-protein kinase BMX; EC=2.7.10.2; Bone marrow tyrosine kinase gene in chromosome X protein; Epithelial and endothelial tyrosine kinase; ETK; NTK38;	RYVLDDQYVSSVGTK	RYVLDDQYVSSVGTK	-1.04056	0.00686	1.03475	0.02793	-1.02972	0.01492	-1.00323	0.33286
P51692	Signal transducer and activator of transcription 5B;	AGGGSATYMDQAPSP	SAGGSATYMDQAPSP	-1.03448	0.04167	1.0315	0.02781	-1.04565	0.00074	-1.00518	0.28047
P54762	Ephrin type-B receptor 1; EC=2.7.10.1; ELK; EPH tyrosine kinase 2; EPH-like kinase 6; EK6; hEK6; Neuronally-expressed EPH-related tyrosine kinase; NET; Tyrosine-protein kinase receptor EPH-2; Flags: Precursor;	SAIKMVQYRDSFLTA	SAIKMVQYRDSFLTA	1.00585	0.35663	-1.00567	0.33905	-1.00253	0.43361	-1.04744	1e-05
P28562	Dual specificity protein phosphatase 1; EC=3.1.3.16; EC=3.1.3.48; Dual specificity protein phosphatase hVH1; Mitogen-activated protein kinase phosphatase 1; MAP kinase phosphatase 1; MKP-1; Protein-tyrosine phosphatase CL100;	SALSYLQSPITTSPS	SALSYLQSPITTSPS	1.00477	0.38154	1.00265	0.4329	-1.02263	0.05934	-1.04773	0
Q13133	Oxysterols receptor LXR-alpha; Liver X receptor alpha; Nuclear receptor subfamily 1 group H member 3;	SLPPRASSPPQILPQ	SAPPRASSPPQVLPQ	1.02267	0.1253	-1.0186	0.08819	-1.03889	0.00108	-1.03302	0.0001
Q15831	Serine/threonine-protein kinase STK11; EC=2.7.11.1; Liver kinase B1; LKB1; hLKB1; Renal carcinoma antigen NY-REN-19; Flags: Precursor;	SASSKIRRLSACKQQ	SASSKIRRLSACKQQ	-1.02827	0.03918	1.0377	0.01673	-1.03586	0.00719	-1.00248	0.42839
Q16828	Dual specificity protein phosphatase 6; EC=3.1.3.16; EC=3.1.3.48; Dual specificity protein phosphatase PYST1; Mitogen-activated protein kinase phosphatase 3; MAP kinase phosphatase 3; MKP-3;	SATDSDGSPLSNSQP	SATDSDGSPLSNSQP	-1.03679	0.04598	1.00651	0.34619	-1.03229	0.01009	-1.00093	0.4545
Q9UQM7	Calcium/calmodulin-dependent protein kinase type II subunit alpha; CaM kinase II subunit alpha; CaMK-II subunit alpha; EC=2.7.11.17;	SCMHRQETVDCLKKF	SCMHRQETVDCLKKF	-1.11438	0.00013	-1.03017	0.07154	1.0077	0.41786	-1.0135	0.29244
O43741	5'-AMP-activated protein kinase subunit beta-2; AMPK subunit beta-2;	SCRDLSSSPPGPYGQ	SCRDLSSSPPGPYGQ	-1.00839	0.31956	-1.03406	0.00351	-1.035	0.0069	-1.02296	0.00147
Q9YGC1	B-cell linker protein; B-cell adapter SH2 domain-containing protein; Cytoplasmic adapter protein; Src homology 2 domain-containing leukocyte protein of 65 kDa; SLP-65;	SDDFDSDYENPDGHS	SDDFDSDYENPDEHS	1.01738	0.21984	-1.00129	0.45978	-1.05428	0.00013	-1.01221	0.06006
P17252	Protein kinase C alpha type; PKC-A; PKC-alpha; EC=2.7.11.13;	SDFEGFSYVNPQFVH	SDFEGFSYVNPQFVH	1.01396	0.17913	1.06195	0.00089	1.03225	0.05257	1.02364	0.09595
Q13131	5'-AMP-activated protein kinase catalytic subunit alpha-1; AMPK subunit alpha-1; EC=2.7.11.1; Acetyl-CoA carboxylase kinase; ACACA kinase; EC=2.7.11.27; Hydroxymethylglutaryl-CoA reductase kinase; HMGCR kinase; EC=2.7.11.31; Tau-protein kinase PRKAA1; EC=2.7.11.26;	SDGEFLRTSCGSPNY	SDGEFLRTSCGSPNY	-1.04076	0.01559	-1.02281	0.13685	-1.02043	0.07757	1.01421	0.0862
O15530	3-phosphoinositide-dependent protein kinase 1; hPDK1; EC=2.7.11.1;	SEDDEDCYGNYDNLL	SEDDEDCYGNYDNLL	1.00704	0.32909	1.02313	0.16242	-1.0043	0.41579	1.0509	0.00041
O13016	Tyrosine-protein phosphatase non-receptor type 1; EC=3.1.3.48; CPTP1; Protein-tyrosine phosphatase 1B; PTP-1B;	SEDIKSYYTVRQLEL	SEDIKSYYTVRQLEL	-1.0664	0.00183	-1.00488	0.40045	1.02278	0.12059	1.05097	0.0004
Q09472	Histone acetyltransferase p300; p300 HAT; EC=2.3.1.48; E1A-associated protein p300;	SELLRSGSSPNLNMG	SELLRSGSSPNLNMG	-1.02354	0.0748	-1.00762	0.31659	1.02712	0.03204	1.00176	0.43216
P10721	Mast/stem cell growth factor receptor Kit; SCFR; EC=2.7.10.1; Piebald trait protein; PBT; Proto-oncogene c-Kit; Tyrosine-protein kinase Kit; p145 c-kit; v-kit Hardy-Zuckerman 4 feline sarcoma viral oncogene homolog; CD_antigen=CD117; Flags: Precursor;	SESTNHIYSNLANCS	SESTNHIYSNLANCS	-1.00555	0.34709	1.0161	0.16495	1.01955	0.0959	1.00605	0.34731
P09769	Tyrosine-protein kinase Fgr; EC=2.7.10.2; Gardner-Rasheed feline sarcoma viral (v-fgr) oncogene homolog; Proto-oncogene c-Fgr; p55-Fgr; p58-Fgr; p58c-Fgr;	SETTKGAYSLSIRDW	SETTKGAYSLSIRDW	-1.08007	0.00274	1.00262	0.44188	-1.00349	0.44382	1.00671	0.3606
Q04759	Protein kinase C theta type; EC=2.7.11.13; nPKC-theta;	SETTVELYSLAERCR	SETTVELYSLAERCR	-1.01274	0.17107	-1.0185	0.08787	1.06245	7e-05	-1.01152	0.13814
P52758	Ribonuclease UK114; EC=3.1.-.-; 14.5 kDa translational inhibitor protein; p14.5; Heat-responsive protein 12; UK114 antigen homolog;	NFPARAAYQVAALPK	SFPARAAYQVAALPK	1.0046	0.39394	-1.04362	5e-05	1.03381	0.01414	-1.06489	1e-05
Q16649	Nuclear factor interleukin-3-regulated protein; E4 promoter-binding protein 4; Interleukin-3 promoter transcriptional activator; Interleukin-3-binding protein 1; Transcriptional activator NF-IL3A;	SFSGYSHSPPLLQVN	SFPGYSHSPPLLQVN	-1.00008	0.49809	-1.00458	0.40191	1.03026	0.0373	-1.06118	0
P49815	Tuberin; Tuberous sclerosis 2 protein;	SFRARSTSLNERPKS	SFRARSTSLNERPKS	-1.07649	0.00297	1.00389	0.4037	-1.04283	0.00314	1.00952	0.20854
P06733	Alpha-enolase; EC=4.2.1.11; 2-phospho-D-glycerate hydro-lyase; C-myc promoter-binding protein; Enolase 1; MBP-1; MPB-1; Non-neural enolase; NNE; Phosphopyruvate hydratase; Plasminogen-binding protein;	SGASTGIYEALELRD	SGASTGIYEALELRD	1.03203	0.04857	1.00763	0.29081	1.01598	0.11786	1.0045	0.37135
P35568	Insulin receptor substrate 1; IRS-1;	SGDYMPMSPKSVSAP	SGDYMPMSPKSVSAP	-1.00575	0.34603	1.01683	0.15336	1.02386	0.02381	1.00271	0.41539
P55085	Proteinase-activated receptor 2; PAR-2; Coagulation factor II receptor-like 1; G-protein coupled receptor 11; Thrombin receptor-like 1; Contains: Proteinase-activated receptor 2, alternate cleaved 1; Contains: Proteinase-activated receptor 2, alternate cleaved 2; Flags: Precursor;	SRKSSSYSSSSTTVK	SGKSSSYSSSSTSVK	-1.01083	0.19535	1.00252	0.44227	1.03119	0.0094	-1.02335	0.00285
Q15717	ELAV-like protein 1; Hu-antigen R; HuR;	SGLPRTMTQKDVEDM	SGLPRNMTQKDVEDM	-1.00337	0.40204	-1.05169	1e-05	1.02059	0.1111	1.00494	0.32617
P58753	Toll/interleukin-1 receptor domain-containing adapter protein; TIR domain-containing adapter protein; Adaptor protein Wyatt; MyD88 adapter-like protein; MyD88-2;	SGLSRAAYPPELRFM	SGLSRAAYPAELRYM	-1.03221	0.028	1.01164	0.24161	1.02852	0.03496	1.01892	0.07393
Q9UQB8	Brain-specific angiogenesis inhibitor 1-associated protein 2; BAI-associated protein 2; BAI1-associated protein 2; Protein BAP2; Fas ligand-associated factor 3; FLAF3; Insulin receptor substrate p53/p58; IRS-58; IRSp53/58; Insulin receptor substrate protein of 53 kDa; IRSp53; Insulin receptor substrate p53;	TGPDGEDYSPWADRK	SGPDSEDYNPWADRK	-1.00592	0.29889	1.03351	0.01547	1.00248	0.42192	1.00341	0.39733
P31645	Sodium-dependent serotonin transporter; 5HT transporter; 5HTT; Solute carrier family 6 member 4;	SGQISNGYSAVPSPG	SGQISNGYSAVPNPG	-1.02108	0.04402	-1.01	0.262	1.03146	0.00657	1.01284	0.11264
Q99798	Aconitate hydratase, mitochondrial; Aconitase; EC=4.2.1.3; Citrate hydro-lyase; Flags: Precursor;	SGQHVDVSPTSQRLQ	SGQQVDVSPTSQRLQ	1.00324	0.40446	-1.03757	0.00375	1.04046	0.00488	1.00556	0.30861
P46656	Adrenodoxin, mitochondrial; Adrenal ferredoxin; Ferredoxin-1; Flags: Precursor;	SARARSSSEDKITVH	SGRAQSSSEDKITVH	-1.00776	0.27934	1.00097	0.47522	1.00753	0.30251	1.00733	0.29605
P49840	Glycogen synthase kinase-3 alpha; GSK-3 alpha; EC=2.7.11.26; Serine/threonine-protein kinase GSK3A; EC=2.7.11.1;	SGRARTSSFAEPGGG	SGRARTSSFAEPGGG	-1.02987	0.0076	1.0197	0.08114	1.00957	0.25761	1.0125	0.20623
P50416	Carnitine O-palmitoyltransferase 1, liver isoform; CPT1-L; EC=2.3.1.21; Carnitine O-palmitoyltransferase I, liver isoform; CPT I; CPTI-L; Carnitine palmitoyltransferase 1A;	SGRKPMLYSFQTSLP	SGRKPMLYSFQTSLP	-1.01354	0.18033	-1.04581	0.03024	-1.02475	0.12896	1.05785	0.00063
P31749	RAC-alpha serine/threonine-protein kinase; EC=2.7.11.1; Protein kinase B; PKB; Protein kinase B alpha; PKB alpha; Proto-oncogene c-Akt; RAC-PK-alpha;	SGSPSDNSGAEEMEV	SGSPGENSGAEEMEV	-1.00793	0.26026	1.01234	0.19498	1.01841	0.07447	-1.00506	0.34302
P02788	Lactotransferrin; Lactoferrin; EC=3.4.21.-; Growth-inhibiting protein 12; Talalactoferrin; Contains: Lactoferricin-H; Lfcin-H; Contains: Kaliocin-1; Contains: Lactoferroxin-A; Contains: Lactoferroxin-B; Contains: Lactoferroxin-C; Flags: Precursor;	SHAVVARSVNGKEDA	SHAVVARSVDGKEDL	1.02938	0.01974	-1.0257	0.07151	1.00254	0.41774	-1.01442	0.12429
Q7L7X3	Serine/threonine-protein kinase TAO1; EC=2.7.11.1; Kinase from chicken homolog B; hKFC-B; MARK Kinase; MARKK; Prostate-derived sterile 20-like kinase 2; PSK-2; PSK2; Prostate-derived STE20-like kinase 2; Thousand and one amino acid protein kinase 1; TAOK1; hTAOK1;	SINEMLSTQALRLDE	SINEMLSTQALRLDE	-1.00859	0.31571	-1.0251	0.04544	-1.03521	0.00429	-1.02072	0.00233
P31645	Sodium-dependent serotonin transporter; 5HT transporter; 5HTT; Solute carrier family 6 member 4;	SIWKGVKTSGKVVWV	SIWKGVKTSGKVVWV	-1.16186	1e-05	-1.05314	0.01613	1.01558	0.37018	1.03205	0.11344
P09619	Platelet-derived growth factor receptor beta; PDGF-R-beta; PDGFR-beta; EC=2.7.10.1; Beta platelet-derived growth factor receptor; Beta-type platelet-derived growth factor receptor; CD140 antigen-like family member B; Platelet-derived growth factor receptor 1; PDGFR-1; CD_antigen=CD140b; Flags: Precursor;	SKDESVDYVPMLDMK	SKDESVDYVPMLDMK	-1.00187	0.45259	1.01487	0.20522	-1.0025	0.41896	1.0025	0.4358
Q9Y478	5'-AMP-activated protein kinase subunit beta-1; AMPK subunit beta-1; AMPKb;	SKLPLTRSHNNFVAI	SKLPLTRSHNNFVAI	1.0018	0.38446	1.00377	0.38012	1.00193	0.43679	-1.03634	0.00748
O15530	3-phosphoinositide-dependent protein kinase 1; hPDK1; EC=2.7.11.1;	SKQARANSFVGTAQY	SKQARANSFVGTAQY	-1.00421	0.41422	1.01234	0.16479	-1.02041	0.05312	-1.04008	0.00055
Q9NP95	Fibroblast growth factor 20; FGF-20;	SKRHQKFTHFLPRPV	SKRHQKFTHFLPRPV	-1.16131	0.0001	1.00783	0.31855	-1.17124	1e-05	-1.07809	0.00097
P46821	Microtubule-associated protein 1B; MAP-1B; Contains: MAP1B heavy chain; Contains: MAP1 light chain LC1;	SLEGEKLSPKSDISP	SLDAEKLSPKSDISP	1.03315	0.02383	-1.00289	0.45119	-1.01411	0.11599	-1.01117	0.17815
P36888	Receptor-type tyrosine-protein kinase FLT3; EC=2.7.10.1; FL cytokine receptor; Fetal liver kinase-2; FLK-2; Fms-like tyrosine kinase 3; FLT-3; Stem cell tyrosine kinase 1; STK-1; CD_antigen=CD135; Flags: Precursor;	SSDNEYFYVDFREYE	SLDNEYLYIDFREYE	-1.00456	0.39539	1.00164	0.46491	-1.00095	0.47982	1.01074	0.28221
Q15075	Early endosome antigen 1; Endosome-associated protein p162; Zinc finger FYVE domain-containing protein 2;	SLKEEKWYSEELKKE	SLKEEKWYSEELKKE	-1.00722	0.23786	1.03838	0.00332	-1.00457	0.33868	-1.01557	0.12868
Q8NHQ8	Ras association domain-containing protein 8; Carcinoma-associated protein HOJ-1;	SLKRPGSSRQLPSNL	SLKRPGSSRQLPSNL	1.00463	0.32899	1.0376	0.01951	1.02204	0.02593	-1.03678	0.0012
Q9UBK2	Peroxisome proliferator-activated receptor gamma coactivator 1-alpha; PGC-1-alpha; PPAR-gamma coactivator 1-alpha; PPARGC-1-alpha; Ligand effect modulator 6;	SLPLTPESPNDPKGS	SLPLTPESPNDPKGS	-1.06097	0.01167	-1.00598	0.33696	-1.02119	0.05185	1.00389	0.30587
P31040	Succinate dehydrogenase [ubiquinone] flavoprotein subunit, mitochondrial; EC=1.3.5.1; Flavoprotein subunit of complex II; Fp; Flags: Precursor;	SLRYDTSYFVEYFAL	SLRYDTSYFVEYFAL	-1.03387	0.05737	1.06733	0.00092	-1.03862	0.06894	1.0569	0.00533
Q8N5S9	Calcium/calmodulin-dependent protein kinase kinase 1; CaM-KK 1; CaM-kinase kinase 1; CaMKK 1; EC=2.7.11.17; CaM-kinase IV kinase; Calcium/calmodulin-dependent protein kinase kinase alpha; CaM-KK alpha; CaM-kinase kinase alpha; CaMKK alpha;	SLSARKLSLQERPAG	SLSTRKFSLQERPAG	1.02265	0.11051	1.00914	0.21555	-1.02193	0.01259	-1.0479	0
Q13557	Calcium/calmodulin-dependent protein kinase type II subunit delta; CaM kinase II subunit delta; CaMK-II subunit delta; EC=2.7.11.17;	SMMHRQETVDCLKKF	SMMHRQETVDCLKKF	-1.00726	0.34064	1.0538	0.00123	1.05221	0.00042	-1.00523	0.34217
Q13555	Calcium/calmodulin-dependent protein kinase type II subunit gamma; CaM kinase II subunit gamma; CaMK-II subunit gamma; EC=2.7.11.17;	SMMHRQETVECLRKF	SMMHRQETVECLRKF	-1.01511	0.25156	1.03472	0.02297	1.04028	0.01988	-1.01264	0.14969
P02788	Lactotransferrin; Lactoferrin; EC=3.4.21.-; Growth-inhibiting protein 12; Talalactoferrin; Contains: Lactoferricin-H; Lfcin-H; Contains: Kaliocin-1; Contains: Lactoferroxin-A; Contains: Lactoferroxin-B; Contains: Lactoferroxin-C; Flags: Precursor;	SNERYYGYTGAFRCL	SNERYYGYTGAFRCL	-1.03228	0.12123	1.01499	0.25383	-1.06534	0.00209	1.0309	0.02083
P49137	MAP kinase-activated protein kinase 2; MAPK-activated protein kinase 2; MAPKAP kinase 2; MAPKAP-K2; MAPKAPK-2; MK-2; MK2; EC=2.7.11.1;	SNHGLAISPGMKTRI	SNHGLAISPGMKSRI	1.02734	0.03595	-1.00215	0.41449	1.00264	0.42247	-1.00316	0.39769
Q80YE7	Death-associated protein kinase 1; DAP kinase 1; EC=2.7.11.1;	SNMSVARSDDTLDEE	SNMSVARSDDTLDEE	1.0187	0.08138	1.00664	0.34453	-1.03521	0.01427	1.07383	0
Q8IXJ6	NAD-dependent protein deacetylase sirtuin-2; EC=3.5.1.-; Regulatory protein SIR2 homolog 2; SIR2-like protein 2;	PNPSTSASPKKSPPP	SNPATSASPRNSPPP	1.02774	0.02934	-1.02433	0.03129	1.00048	0.48557	1.03348	5e-05
Q13163	Dual specificity mitogen-activated protein kinase kinase 5; MAP kinase kinase 5; MAPKK 5; EC=2.7.12.2; MAPK/ERK kinase 5; MEK 5;	SNSLKKSSAELKKIL	SNSLKKSSAELKKLA	1.01538	0.16022	-1.03347	0.02651	1.00127	0.45799	-1.0195	0.00793
Q16644	MAP kinase-activated protein kinase 3; MAPK-activated protein kinase 3; MAPKAP kinase 3; MAPKAP-K3; MAPKAPK-3; MK-3; EC=2.7.11.1; Chromosome 3p kinase; 3pK;	SNTGQAISPGMKRRI	SNTGQAISPGMKRRI	1.01014	0.28006	-1.01722	0.1082	1.00673	0.28476	-1.04054	2e-05
Q68EM7	Rho GTPase-activating protein 17; Rho-type GTPase-activating protein 17; RhoGAP interacting with CIP4 homologs protein 1; RICH-1;	SPKPPTRSPSPPTQH	SPKPSTRSPSPPTQP	1.01745	0.13316	1.01211	0.22139	-1.02042	0.07352	1.04473	0
O00418	Eukaryotic elongation factor 2 kinase; eEF-2 kinase; eEF-2K; EC=2.7.11.20; Calcium/calmodulin-dependent eukaryotic elongation factor 2 kinase;	SPQVRTLSGSRPPLL	SPRVRTLSGSRPPLL	1.00513	0.38315	-1.03228	0.01412	1.02515	0.04842	-1.00047	0.47845
Q9JJV2	Profilin-2; Profilin II;	SQGGEPTYNVAVGRA	SQGGEPTYNVAVGRA	1.03419	0.09436	1.06317	0.00017	-1.0342	0.01038	-1.00659	0.26108
P98179	Putative RNA-binding protein 3; RNA-binding motif protein 3; RNPL;	NQGGYDRYSGGNYRD	SQGGYDRYSGGNYRD	-1.01723	0.16498	-1.01874	0.11928	1.00162	0.44265	1.01871	0.05604
Q96CW1	AP-2 complex subunit mu; AP-2 mu chain; Adapter-related protein complex 2 subunit mu; Adaptin-mu2; Adaptor protein complex AP-2 subunit mu; Clathrin assembly protein complex 2 mu medium chain; Clathrin coat assembly protein AP50; Clathrin coat-associated protein AP50; HA2 50 kDa subunit; Plasma membrane adaptor AP-2 50 kDa protein;	SQITSQVTGQIGWRR	SQITSQVTGQIGWRR	1.05964	0.00034	-1.07326	0	-1.01501	0.13942	-1.11655	0
O75553	Disabled homolog 1;	SQKKEGVYDVPKSQP	SQKKEGVYDVPKSQP	-1.02287	0.01686	1.02899	0.03463	-1.03021	0.0267	-1.00325	0.40842
P51911	Calponin-1; Basic calponin; Calponin H1, smooth muscle;	SQQGMTAYGTRRHLY	SQQGMTAYGTRRHLY	1.03078	0.02424	1.04226	0.00274	1.05246	0.0039	1.06006	5e-05
P51911	Calponin-1; Basic calponin; Calponin H1, smooth muscle;	SQRGMTVYGLPRQVY	SQRGMTVYGLPRQVY	1.01203	0.22476	1.02217	0.06605	-1.01995	0.18855	1.04706	0
Q6PCE3	Glucose 1,6-bisphosphate synthase; EC=2.7.1.106; PMMLP; Phosphoglucomutase-2-like 1;	SQRLAKLTAAVLLAK	SQRLAKLTAAVLLAK	-1.00877	0.2778	-1.03475	0.01588	1.02774	0.01309	-1.06303	0
P04049	RAF proto-oncogene serine/threonine-protein kinase; EC=2.7.11.1; Proto-oncogene c-RAF; cRaf; Raf-1;	SQRQRSTSTPNVHMV	SQRQRSTSTPNVHMV	1.00173	0.46548	1.0072	0.35506	-1.01364	0.13004	-1.0186	0.02193
P14598	Neutrophil cytosol factor 1; NCF-1; 47 kDa autosomal chronic granulomatous disease protein; 47 kDa neutrophil oxidase factor; NCF-47K; Neutrophil NADPH oxidase factor 1; Nox organizer 2; Nox-organizing protein 2; SH3 and PX domain-containing protein 1A; p47-phox;	NQTKKPETYLMPKDG	SQVKKPETYLMPKDG	-1.04404	0.02468	-1.05521	7e-05	1.00329	0.3979	-1.0002	0.49062
O96013	Serine/threonine-protein kinase PAK 4; EC=2.7.11.1; p21-activated kinase 4; PAK-4;	SRDKRPLSGPDVGTP	SRDKRPLSGPDVATP	1.04111	0.02107	1.04634	0.00079	1.02562	0.02699	1.06215	0
P02788	Lactotransferrin; Lactoferrin; EC=3.4.21.-; Growth-inhibiting protein 12; Talalactoferrin; Contains: Lactoferricin-H; Lfcin-H; Contains: Kaliocin-1; Contains: Lactoferroxin-A; Contains: Lactoferroxin-B; Contains: Lactoferroxin-C; Flags: Precursor;	SQEPYFSYSGAFKCL	SREPYFGYSGAFKCL	-1.02272	0.14032	1.07005	0.00053	1.00754	0.33564	1.14812	0
Q16236	Nuclear factor erythroid 2-related factor 2; NF-E2-related factor 2; NFE2-related factor 2; HEBP1; Nuclear factor, erythroid derived 2, like 2;	SREVFDFSQRRKEYE	SREVFDFSQRQKEHE	-1.01371	0.22437	-1.00703	0.25175	1.03351	0.02461	1.01743	0.03477
O00459	Phosphatidylinositol 3-kinase regulatory subunit beta; PI3-kinase regulatory subunit beta; PI3K regulatory subunit beta; PtdIns-3-kinase regulatory subunit beta; Phosphatidylinositol 3-kinase 85 kDa regulatory subunit beta; PI3-kinase subunit p85-beta; PtdIns-3-kinase regulatory subunit p85-beta;	SREYDQLYEEYTRTS	SREYDQLYEEYTRTS	-1.02455	0.12896	-1.05557	0.00017	1.02387	0.05207	1.05328	0
P27986	Phosphatidylinositol 3-kinase regulatory subunit alpha; PI3-kinase regulatory subunit alpha; PI3K regulatory subunit alpha; PtdIns-3-kinase regulatory subunit alpha; Phosphatidylinositol 3-kinase 85 kDa regulatory subunit alpha; PI3-kinase subunit p85-alpha; PtdIns-3-kinase regulatory subunit p85-alpha;	SREYDRLYEEYTRTS	SREYDRLYEDYTRTS	-1.03028	0.03695	1.03214	0.01052	-1.00573	0.30958	-1.0043	0.34486
Q16836	Hydroxyacyl-coenzyme A dehydrogenase, mitochondrial; HCDH; EC=1.1.1.35; Medium and short-chain L-3-hydroxyacyl-coenzyme A dehydrogenase; Short-chain 3-hydroxyacyl-CoA dehydrogenase; Flags: Precursor;	SKKGIEESLRKVAKK	SRKGIEESLRKVAKK	1.01061	0.30437	-1.01202	0.21418	1.07985	0	1.01275	0.16782
Q14161	ARF GTPase-activating protein GIT2; ARF GAP GIT2; Cool-interacting tyrosine-phosphorylated protein 2; CAT-2; CAT2; G protein-coupled receptor kinase-interactor 2; GRK-interacting protein 2;	SRKGRQRSMVWPGDG	SRKGRQRSSVWQSDS	1.02311	0.17367	1.03194	0.01823	1.03641	0.00377	1.08351	0
Q9BZE4	Nucleolar GTP-binding protein 1; Chronic renal failure gene protein; GTP-binding protein NGB;	SRTPRDVSGLRDVKM	SRPPRDVSGLRDVKM	1.01469	0.24932	-1.02112	0.13181	1.05113	0.00084	1.04434	0.00014
P35232	Prohibitin;	SRSRNITYLPAGQSV	SRSRNITYLPAGQSV	-1.03171	0.10095	-1.03565	0.02178	1.02384	0.03918	1.04698	3e-05
P12755	Ski oncogene; Proto-oncogene c-Ski;	SSAKDLGSPGARALP	SSAKDLSSPGLLAPP	1.03602	0.10534	1.02496	0.09366	1.08148	1e-05	1.06533	0
P20810	Calpastatin; Calpain inhibitor; Sperm BS-17 component;	SSDFTCGSPTAAGKK	SSDFTCSSPTADAKK	1.02851	0.13718	1.0082	0.30722	1.04638	0.00027	1.04512	0.00016
O00418	Eukaryotic elongation factor 2 kinase; eEF-2 kinase; eEF-2K; EC=2.7.11.20; Calcium/calmodulin-dependent eukaryotic elongation factor 2 kinase;	SSGSPANSFHFKEAW	SSGSPAGSFHFKEAW	-1.02877	0.13462	-1.02961	0.05072	1.08056	0	1.06331	1e-05
O96017	Serine/threonine-protein kinase Chk2; EC=2.7.11.1; CHK2 checkpoint homolog; Cds1 homolog; Hucds1; hCds1; Checkpoint kinase 2;	SSLETVSTQELYSIP	SSLDTVSTQELYSIP	-1.02761	0.13304	-1.04102	0.00536	1.02495	0.0694	1.02127	0.04732
P30304	M-phase inducer phosphatase 1; EC=3.1.3.48; Dual specificity phosphatase Cdc25A;	SNLQRMGSSESTDSG	SSLQRMGSSESTDSG	-1.01427	0.18562	1.01505	0.13913	-1.04146	0.00026	-1.00627	0.31866
P68400	Casein kinase II subunit alpha; CK II alpha; EC=2.7.11.1;	SSMPGGSTPVSSANM	SSMPGGSTPVSSANM	-1.00795	0.35364	1.00868	0.2951	-1.0309	0.00624	-1.00065	0.46906
Q9Y6G9	Cytoplasmic dynein 1 light intermediate chain 1; LIC1; Dynein light chain A; DLC-A; Dynein light intermediate chain 1, cytosolic;	SSNVASVSPIPAGSK	SSNVASVSPIPAGSK	1.00567	0.36421	-1.01867	0.11576	-1.03607	0.00291	-1.0181	0.00375
P07333	Macrophage colony-stimulating factor 1 receptor; CSF-1 receptor; CSF-1-R; CSF-1R; M-CSF-R; EC=2.7.10.1; Proto-oncogene c-Fms; CD_antigen=CD115; Flags: Precursor;	SSQGVDTYVEMRPVS	SSQGVDTYVEMRPVS	1.00548	0.38518	-1.02499	0.02772	-1.06626	1e-05	-1.00834	0.22149
P17181	Interferon alpha/beta receptor 1; IFN-R-1; IFN-alpha/beta receptor 1; Cytokine receptor class-II member 1; Cytokine receptor family 2 member 1; CRF2-1; Type I interferon receptor 1; Flags: Precursor;	SSQTSQDSGNYSNED	SSQTSQDSGNYSNED	1.00213	0.44485	1.02533	0.06171	-1.02445	0.03066	1.01373	0.15389
P63267	Actin, gamma-enteric smooth muscle; Alpha-actin-3; Gamma-2-actin; Smooth muscle gamma-actin; Flags: Precursor;	SSSLEKSYELPDGQV	SSSLEKSYELPDGQV	-1.02807	0.01271	1.03125	0.04047	-1.00772	0.26297	1.00215	0.42735
P17661	Desmin;	SSSQRVSSYRRTFGG	SSSQRVSSYRRTFGG	-1.05691	0.00064	1.08225	0	1.00015	0.49621	-1.01628	0.08799
P17676	CCAAT/enhancer-binding protein beta; C/EBP beta; Liver activator protein; LAP; Liver-enriched inhibitory protein; LIP; Nuclear factor NF-IL6; Transcription factor 5; TCF-5;	SSSSPPGTPSPADAK	SSSSPPGTPSPADAK	-1.00097	0.47431	-1.01153	0.23865	-1.02587	0.02254	1.0025	0.3877
Q6Q0C0	E3 ubiquitin-protein ligase TRAF7; EC=6.3.2.-; RING finger and WD repeat-containing protein 1; RING finger protein 119; TNF receptor-associated factor 7;	SSSSTLAYSPRDEED	SSSSSLAYSPRDEED	-1.00622	0.35367	-1.06339	0.00022	-1.01716	0.06512	-1.0234	0.04038
Q15797	Mothers against decapentaplegic homolog 1; MAD homolog 1; Mothers against DPP homolog 1; JV4-1; Mad-related protein 1; SMAD family member 1; SMAD 1; Smad1; hSMAD1; Transforming growth factor-beta-signaling protein 1; BSP-1;	SSSTYPHSPTSSDPG	SSSTYPHSPTSSDPG	1.00803	0.32903	-1.02511	0.02817	-1.0678	0	1.03853	0.0576
P51813	Cytoplasmic tyrosine-protein kinase BMX; EC=2.7.10.2; Bone marrow tyrosine kinase gene in chromosome X protein; Epithelial and endothelial tyrosine kinase; ETK; NTK38;	SSTSLAQYDSNSKKI	SSTTLAQYDSDSKKN	1.02726	0.03417	1.01477	0.13233	-1.01962	0.06303	-1.00202	0.42629
Q13557	Calcium/calmodulin-dependent protein kinase type II subunit delta; CaM kinase II subunit delta; CaMK-II subunit delta; EC=2.7.11.17;	STESSNTTIEDEDVK	STESSNTTIEDEDVK	-1.01141	0.32929	-1.00504	0.34175	-1.01975	0.07531	-1.02032	0.04073
P08581	Hepatocyte growth factor receptor; HGF receptor; EC=2.7.10.1; HGF/SF receptor; Proto-oncogene c-Met; Scatter factor receptor; SF receptor; Tyrosine-protein kinase Met; Flags: Precursor;	STFIGEHYVHVNATY	STFIGEHYVHVNATY	-1.0471	0.04973	-1.02443	0.15206	-1.13489	0.0006	-1.02856	0.14786
P35372	Mu-type opioid receptor; M-OR-1; MOR-1; Mu opiate receptor; Mu opioid receptor; MOP; hMOP;	SNIEQQNSTRIRQNT	STIEQQNSTRIRQNT	1.01501	0.16409	-1.00774	0.32482	-1.0264	0.00323	-1.00945	0.17818
Q6Q0C0	E3 ubiquitin-protein ligase TRAF7; EC=6.3.2.-; RING finger and WD repeat-containing protein 1; RING finger protein 119; TNF receptor-associated factor 7;	STPRRSDSAISVRSL	STPRRSDSAISVRSL	1.04971	0.00314	-1.08501	0	1.00224	0.43608	-1.07266	0
Q13322	Growth factor receptor-bound protein 10; GRB10 adapter protein; Insulin receptor-binding protein Grb-IR;	STPVRSVSENSLVAM	STPVRSVSENSLVAM	-1.00458	0.3642	-1.05053	0.00226	-1.0314	0.00182	1.0045	0.32183
Q92783	Signal transducing adapter molecule 1; STAM-1;	STTLSTLYPSTSSLL	STTLSTLYPSTSNLL	1.00798	0.32644	-1.01821	0.06973	-1.06231	2e-05	-1.01484	0.05144
P29460	Interleukin-12 subunit beta; IL-12B; Cytotoxic lymphocyte maturation factor 40 kDa subunit; CLMF p40; IL-12 subunit p40; NK cell stimulatory factor chain 2; NKSF2; Flags: Precursor;	SVKSSRGSSDPQGVT	SVKSSRGSSDPRGVT	1.02969	0.00908	1.01784	0.07749	-1.02035	0.12472	-1.01389	0.11546
Q05397	Focal adhesion kinase 1; FADK 1; EC=2.7.10.2; Focal adhesion kinase-related nonkinase; FRNK; Protein phosphatase 1 regulatory subunit 71; PPP1R71; Protein-tyrosine kinase 2; p125FAK; pp125FAK;	SVSETDDYAEIIDEE	SVSETDDYAEIIDEE	-1.00851	0.22977	-1.02619	0.08852	-1.00084	0.47374	-1.01497	0.02821
Q96CW1	AP-2 complex subunit mu; AP-2 mu chain; Adapter-related protein complex 2 subunit mu; Adaptin-mu2; Adaptor protein complex AP-2 subunit mu; Clathrin assembly protein complex 2 mu medium chain; Clathrin coat assembly protein AP50; Clathrin coat-associated protein AP50; HA2 50 kDa subunit; Plasma membrane adaptor AP-2 50 kDa protein;	TADETSKSGKQSIAI	TADETSKSGKQSIAI	1.02115	0.04127	1.01415	0.21952	-1.02213	0.02505	1.00615	0.2579
Q00653	Nuclear factor NF-kappa-B p100 subunit; DNA-binding factor KBF2; H2TF1; Lymphocyte translocation chromosome 10 protein; Nuclear factor of kappa light polypeptide gene enhancer in B-cells 2; Oncogene Lyt-10; Lyt10; Contains: Nuclear factor NF-kappa-B p52 subunit;	TAEVKEDSAYGSQSV	TAEVKEDSAYGSQSV	1.0131	0.16674	-1.03939	0.02517	1.00177	0.43586	1.02287	0.00323
P51692	Signal transducer and activator of transcription 5B;	TAKAVDGYVKPQIKQ	TAKAVDGYVKPQIKQ	-1.01278	0.2151	-1.02479	0.02046	-1.03453	0.00458	1.00325	0.31835
P51812	Ribosomal protein S6 kinase alpha-3; S6K-alpha-3; EC=2.7.11.1; 90 kDa ribosomal protein S6 kinase 3; p90-RSK 3; p90RSK3; Insulin-stimulated protein kinase 1; ISPK-1; MAP kinase-activated protein kinase 1b; MAPK-activated protein kinase 1b; MAPKAP kinase 1b; MAPKAPK-1b; Ribosomal S6 kinase 2; RSK-2; pp90RSK2;	TAKTPKDSPGIPPSA	TAKTPKDSPGIPPSA	-1.02937	0.01578	1.05085	0.00032	-1.04071	0.00095	-1.00743	0.22366
Q9P212	1-phosphatidylinositol 4,5-bisphosphate phosphodiesterase epsilon-1; EC=3.1.4.11; Pancreas-enriched phospholipase C; Phosphoinositide phospholipase C-epsilon-1; Phospholipase C-epsilon-1; PLC-epsilon-1;	TASFNKTSGKSSCEG	TAPFNKTSGKSSCEG	1.03245	0.01118	1.02351	0.04045	-1.01021	0.2195	1.00343	0.38023
P31749	RAC-alpha serine/threonine-protein kinase; EC=2.7.11.1; Protein kinase B; PKB; Protein kinase B alpha; PKB alpha; Proto-oncogene c-Akt; RAC-PK-alpha;	TAQMITITPPDQDDS	TAQMITITPPDQDDS	1.0055	0.39716	-1.03841	0.00091	-1.0072	0.28628	-1.02019	0.01114
P17858	6-phosphofructokinase, liver type; EC=2.7.1.11; Phosphofructo-1-kinase isozyme B; PFK-B; Phosphofructokinase 1; Phosphohexokinase;	TAQSHQRTFVLEVMG	TAQSHQRTFVLEVMG	1.03908	0.00173	-1.01347	0.17724	-1.01555	0.08269	-1.07745	0
Q9Y243	RAC-gamma serine/threonine-protein kinase; EC=2.7.11.1; Protein kinase Akt-3; Protein kinase B gamma; PKB gamma; RAC-PK-gamma; STK-2;	TAQTITITPPEKYDE	TAQTITITPPEKYDE	-1.03263	0.0151	1.05493	0.00014	-1.03875	0.0016	-1.00119	0.45463
Q9Y243	RAC-gamma serine/threonine-protein kinase; EC=2.7.11.1; Protein kinase Akt-3; Protein kinase B gamma; PKB gamma; RAC-PK-gamma; STK-2;	TDAATMKTFCGTPEY	TDAATMKTFCGTPEY	-1.00024	0.4957	1.00443	0.37629	-1.03818	0.00164	-1.00208	0.42122
Q16539	Mitogen-activated protein kinase 14; MAP kinase 14; MAPK 14; EC=2.7.11.24; Cytokine suppressive anti-inflammatory drug-binding protein; CSAID-binding protein; CSBP; MAP kinase MXI2; MAX-interacting protein 2; Mitogen-activated protein kinase p38 alpha; MAP kinase p38 alpha; Stress-activated protein kinase 2a; SAPK2a;	TDDEMTGYVATRWYR	TDDEMTGYVATRWYR	-1.03103	0.12917	-1.03266	0.05816	-1.00891	0.28118	1.00794	0.13171
O60331	Phosphatidylinositol 4-phosphate 5-kinase type-1 gamma; PIP5K1-gamma; PtdIns(4)P-5-kinase 1 gamma; EC=2.7.1.68; Phosphatidylinositol 4-phosphate 5-kinase type I gamma; PIP5KIgamma;	TDERSWVYSPLHYSA	TDERSWVYSPLHYST	1.00551	0.36391	-1.02227	0.17485	1.03194	0.01311	1.03216	0.00063
P42224	Signal transducer and activator of transcription 1-alpha/beta; Transcription factor ISGF-3 components p91/p84;	TDNLLPMSPEEFDEV	TDNLLPMSPEEFDEV	-1.00923	0.31973	1.00409	0.38168	-1.00665	0.25134	1.02169	0.00029
Q9UKG9	Peroxisomal carnitine O-octanoyltransferase; COT; EC=2.3.1.137;	TDPLFSKSGGGGNFV	TDPLFSRSGGGGNFV	1.03719	0.00572	1.04688	0.0003	1.01286	0.16553	1.02252	0.03077
Q9BZZ5	Apoptosis inhibitor 5; API-5; Antiapoptosis clone 11 protein; AAC-11; Cell migration-inducing gene 8 protein; Fibroblast growth factor 2-interacting factor; FIF; Protein XAGL;	SEDTTSGSPPKKSSA	TEDTTSGSPPKKSSA	1.03287	0.01035	-1.00768	0.33713	-1.02381	0.10168	1.0284	0.00141
P62491	Ras-related protein Rab-11A; Rab-11; YL8; Flags: Precursor;	TEIYRIVSQKQMSDR	TEIYRIVSQKQMSDR	-1.03309	0.03878	1.04596	0.0072	1.00927	0.28388	-1.04648	1e-05
P35568	Insulin receptor substrate 1; IRS-1;	TESITATSPASMVGG	TESITATSPASLVGG	1.0177	0.10413	-1.02167	0.04421	-1.00112	0.46366	1.0137	0.04827
P24941	Cyclin-dependent kinase 2; EC=2.7.11.22; Cell division protein kinase 2; p33 protein kinase;	TETEGVPSTAIREIS	TETEGVPSTAIREIS	-1.00651	0.33963	1.00557	0.37533	-1.01966	0.06655	1.01443	0.00931
O00418	Eukaryotic elongation factor 2 kinase; eEF-2 kinase; eEF-2K; EC=2.7.11.20; Calcium/calmodulin-dependent eukaryotic elongation factor 2 kinase;	TFDSLPSSPSSATPH	TFDSLPSSPSSATPH	1.02559	0.02307	1.00929	0.2767	-1.02904	0.0189	1.02094	0.08093
Q7KZI7	Serine/threonine-protein kinase MARK2; EC=2.7.11.1; EC=2.7.11.26; ELKL motif kinase 1; EMK-1; MAP/microtubule affinity-regulating kinase 2; PAR1 homolog; PAR1 homolog b; Par-1b; Par1b;	TFGNKLDTFCGSPPY	TFGNKLDTFCGSPPY	-1.00074	0.48089	1.06395	0.0012	-1.02269	0.09111	-1.02653	0.06911
P00533	Epidermal growth factor receptor; EC=2.7.10.1; Proto-oncogene c-ErbB-1; Receptor tyrosine-protein kinase erbB-1; Flags: Precursor;	TFLPVPEYINQSVPK	TFLPVPEYVNQSVPK	1.04271	0.02772	1.01302	0.16475	-1.03818	0.00048	-1.02748	0.00036
Q99558	Mitogen-activated protein kinase kinase kinase 14; EC=2.7.11.25; NF-kappa-beta-inducing kinase; HsNIK; Serine/threonine-protein kinase NIK;	TGDYIPGTETHMAPE	TGDYIPGTETHMAPE	1.04657	0.00257	-1.00718	0.28398	-1.01554	0.11258	-1.01001	0.14846
Q14376	UDP-glucose 4-epimerase; EC=5.1.3.2; Galactowaldenase; UDP-galactose 4-epimerase;	TGGCTNPYGKSKFFI	TGGCTNPYGKSKFFI	-1.05606	0.09165	-1.03642	0.12588	-1.19212	0.00013	-1.01853	0.26429
P37231	Peroxisome proliferator-activated receptor gamma; PPAR-gamma; Nuclear receptor subfamily 1 group C member 3;	TGKTTDKSPFVIYDM	TGKTTDKSPFVIYDM	-1.06427	0.00168	1.03523	0.02948	-1.01965	0.0831	1.00866	0.19582
P62993	Growth factor receptor-bound protein 2; Adapter protein GRB2; Protein Ash; SH2/SH3 adapter GRB2;	TGMFPRNYVTPVNRN	TGMFPRNYVTPVNRN	-1.00886	0.29622	1.03974	0.01072	-1.05227	0.00018	-1.01474	0.119
P60484	Phosphatidylinositol 3,4,5-trisphosphate 3-phosphatase and dual-specificity protein phosphatase PTEN; EC=3.1.3.16; EC=3.1.3.48; EC=3.1.3.67; Mutated in multiple advanced cancers 1; Phosphatase and tensin homolog;	TGVMICAYLLHRGKF	TGVMICAYLLHRGKF	-1.13882	0.00076	1.02522	0.21876	-1.18417	0.00032	-1.08895	0.00059
Q92539	Phosphatidate phosphatase LPIN2; EC=3.1.3.4; Lipin-2;	THFRVIPSEDNLISE	THFRVIPSEDSLLSE	1.01777	0.182	-1.02368	0.01647	-1.01276	0.1393	-1.02442	0.0012
P32119	Peroxiredoxin-2; EC=1.11.1.15; Natural killer cell-enhancing factor B; NKEF-B; PRP; Thiol-specific antioxidant protein; TSA; Thioredoxin peroxidase 1; Thioredoxin-dependent peroxide reductase 1;	THLAWINTPRKEGGL	THLAWINTPRKEGGL	1.0129	0.21678	-1.02999	0.01641	1.0466	0.0006	-1.07312	0
P46939	Utrophin; Dystrophin-related protein 1; DRP-1;	THSRIEQYATRLAQM	THSRIEQYATRLAQM	-1.02099	0.18001	-1.04079	0.00248	-1.04235	0.00069	-1.01034	0.22885
Q9Z2R9	Eukaryotic translation initiation factor 2-alpha kinase 1; EC=2.7.11.1; Heme-controlled repressor; HCR; Heme-regulated eukaryotic initiation factor eIF-2-alpha kinase; Heme-regulated inhibitor; Hemin-sensitive initiation factor 2-alpha kinase;	THTSRVGTCLYASPE	THTSRVGTCLYASPE	1.02675	0.02321	-1.00308	0.40827	-1.02548	0.01046	-1.0556	0
P16220	Cyclic AMP-responsive element-binding protein 1; CREB-1; cAMP-responsive element-binding protein 1;	TIAESEDSQESVDSV	TIAESEDSQESVDSV	-1.00088	0.4718	1.02508	0.01985	-1.03562	0.00929	-1.04683	0.0001
P67775	Serine/threonine-protein phosphatase 2A catalytic subunit alpha isoform; PP2A-alpha; EC=3.1.3.16; Replication protein C; RP-C;	TIFSAPNYCYRCGNQ	TIFSAPNYCYRCGNQ	-1.02726	0.07625	-1.01045	0.27079	-1.00613	0.36706	1.0016	0.44678
Q90623	Protein phosphatase 1 regulatory subunit 12A; 130 kDa myosin-binding subunit of smooth muscle myosin phosphatase; Myosin phosphatase-targeting subunit 1; Myosin phosphatase target subunit 1; PP1M subunit M110; Protein phosphatase myosin-binding subunit;	TIGRSRSTRTREQEN	TIGRSRSTRTREQEN	1.0426	0.0101	-1.04658	3e-05	-1.02931	0.01217	-1.03544	3e-05
O43741	5'-AMP-activated protein kinase subunit beta-2; AMPK subunit beta-2;	TKIPLIKSHNDFVAI	TKIPLIKSHNDFVAI	-1.09676	0.00814	-1.07777	0.00221	-1.04527	0.08853	-1.08738	0.00039
P30085	UMP-CMP kinase; EC=2.7.4.14; Deoxycytidylate kinase; CK; dCMP kinase; Nucleoside-diphosphate kinase; EC=2.7.4.6; Uridine monophosphate/cytidine monophosphate kinase; UMP/CMP kinase; UMP/CMPK;	TKPIIDLYEEMGKVK	TKPIIDLYEEMGKVR	1.0228	0.03439	1.01708	0.16566	-1.02964	0.00491	-1.03013	0.00367
Q13177	Serine/threonine-protein kinase PAK 2; EC=2.7.11.1; Gamma-PAK; PAK65; S6/H4 kinase; p21-activated kinase 2; PAK-2; p58; Contains: PAK-2p27; p27; Contains: PAK-2p34; p34; C-t-PAK2;	TKSIYTRSVIDPVPA	TKSIYTRSVIDPIPA	-1.03219	0.03862	1.00047	0.48822	-1.02031	0.0536	-1.04387	0.00018
P35228	Nitric oxide synthase, inducible; EC=1.14.13.39; Hepatocyte NOS; HEP-NOS; Inducible NO synthase; Inducible NOS; iNOS; NOS type II; Peptidyl-cysteine S-nitrosylase NOS2;	ALCQPSEYSKWKFTN	TLCQPSDYNKWKFTN	-1.02408	0.10105	1.0397	0.03289	-1.01995	0.11647	1.01578	0.11283
P46939	Utrophin; Dystrophin-related protein 1; DRP-1;	TLEERMKSTEVLPEK	TLEERMKSTEALPEK	1.02296	0.10629	-1.02417	0.02349	-1.02239	0.0775	-1.02231	0.00294
Q9BRC7	1-phosphatidylinositol 4,5-bisphosphate phosphodiesterase delta-4; hPLCD4; EC=3.1.4.11; Phosphoinositide phospholipase C-delta-4; Phospholipase C-delta-4; PLC-delta-4;	TLLIQVISGQQLPKV	TLIIQVISGQQLPKV	1.04735	0.00193	-1.03325	0.00752	-1.04584	3e-05	-1.03751	0
P36507	Dual specificity mitogen-activated protein kinase kinase 2; MAP kinase kinase 2; MAPKK 2; EC=2.7.12.2; ERK activator kinase 2; MAPK/ERK kinase 2; MEK 2;	TLRLNQPGTPTRTAV	TLRLNQPSTPTRTAV	-1.01013	0.20223	1.01167	0.26071	-1.03545	0.0033	-1.03171	0.00023
P21802	Fibroblast growth factor receptor 2; FGFR-2; EC=2.7.10.1; K-sam; KGFR; Keratinocyte growth factor receptor; CD_antigen=CD332; Flags: Precursor;	TLTTNEEYLDLSQPL	TLTTNEEYLDLSQLL	1.00158	0.45325	1.00516	0.35403	-1.05877	0	-1.0424	1e-05
P55212	Caspase-6; CASP-6; EC=3.4.22.59; Apoptotic protease Mch-2; Contains: Caspase-6 subunit p18; Contains: Caspase-6 subunit p11; Flags: Precursor;	TLVNRKVSQRRVDFC	TLVNRKVSQRRVDFC	-1.06574	0.00527	-1.00346	0.43147	-1.06996	0.01065	-1.05251	0.0202
P16070	CD44 antigen; CDw44; Epican; Extracellular matrix receptor III; ECMR-III; GP90 lymphocyte homing/adhesion receptor; HUTCH-I; Heparan sulfate proteoglycan; Hermes antigen; Hyaluronate receptor; Phagocytic glycoprotein 1; PGP-1; Phagocytic glycoprotein I; PGP-I; CD_antigen=CD44; Flags: Precursor;	AVEDRKPSGLNGEAS	TMEERKPSGLNGEAS	1.02044	0.12535	-1.03445	0.00239	-1.02888	0.00574	-1.02804	0.00055
P62158	Calmodulin; CaM;	TNLGEKLTDEEVDEM	TNLGEKLTDEEVDEM	-1.03234	0.03846	-1.01409	0.19925	-1.02619	0.01982	-1.01275	0.05993
O75553	Disabled homolog 1;	TPAPRQSSPSKSSAS	TPAPRQSSPSKSSAS	1.01365	0.26725	-1.00637	0.31273	-1.03095	0.01194	-1.02726	0.00283
P29353	SHC-transforming protein 1; SHC-transforming protein 3; SHC-transforming protein A; Src homology 2 domain-containing-transforming protein C1; SH2 domain protein C1;	TPPEELPSPSASSLG	TPPEELPSPSASSLG	-1.02804	0.07801	1.01419	0.19008	-1.03389	0.00739	-1.0158	0.03377
Q13233	Mitogen-activated protein kinase kinase kinase 1; EC=2.7.11.25; MAPK/ERK kinase kinase 1; MEK kinase 1; MEKK 1;	TPPRRAPSPDGFSPY	TPPRRAPSPDGFSPY	-1.02724	0.12361	1.04254	0.01166	-1.0282	0.02596	-1.00954	0.17032
P29966	Myristoylated alanine-rich C-kinase substrate; MARCKS; Protein kinase C substrate, 80 kDa protein, light chain; 80K-L protein; PKCSL;	TPSPSNETPKKKKKR	TPSPSNETPKKKKKR	-1.01572	0.19385	1.03195	0.04108	1.04713	0.00013	-1.07322	0
P24864	G1/S-specific cyclin-E1;	IIAPSRGSPLPVLSW	TPSSSRASPLPVLNW	1.02829	0.09383	-1.04622	0.00044	-1.04617	0.0003	-1.04001	1e-05
Q05655	Protein kinase C delta type; EC=2.7.11.13; Tyrosine-protein kinase PRKCD; EC=2.7.10.2; nPKC-delta; Contains: Protein kinase C delta type regulatory subunit; Contains: Protein kinase C delta type catalytic subunit; Sphingosine-dependent protein kinase-1; SDK1;	SSEPVGIYQGFEKKT	TQDTVGIYQNFEKKP	-1.0382	0.01909	1.01388	0.19626	1.03344	0.01521	-1.0122	0.13955
P22681	E3 ubiquitin-protein ligase CBL; EC=6.3.2.-; Casitas B-lineage lymphoma proto-oncogene; Proto-oncogene c-Cbl; RING finger protein 55; Signal transduction protein CBL;	TQEQYELYCEMGSTF	TQEQYELYCEMGSTF	-1.02556	0.11806	-1.01358	0.20711	1.00546	0.33673	1.01153	0.18646
P14317	Hematopoietic lineage cell-specific protein; Hematopoietic cell-specific LYN substrate 1; LckBP1; p75;	TQGDDWDTDPDFVND	TQGDDWDTDPDFVND	-1.00497	0.35849	1.01215	0.21613	1.0889	0	1.01581	0.07806
O96017	Serine/threonine-protein kinase Chk2; EC=2.7.11.1; CHK2 checkpoint homolog; Cds1 homolog; Hucds1; hCds1; Checkpoint kinase 2;	PQVLAQPSTSRKRPR	TQVPAQPSTSRKRLL	-1.00581	0.34514	-1.0407	0.00143	1.0889	0	-1.03464	0.00031
P17252	Protein kinase C alpha type; PKC-A; PKC-alpha; EC=2.7.11.13;	TRGQPVLTPPDQLVI	TRGQPVLTPPDQLVI	-1.00453	0.40347	-1.03638	0.00318	-1.03347	0.01098	-1.02027	0.0054
P23443	Ribosomal protein S6 kinase beta-1; S6K-beta-1; S6K1; EC=2.7.11.1; 70 kDa ribosomal protein S6 kinase 1; P70S6K1; p70-S6K 1; Ribosomal protein S6 kinase I; Serine/threonine-protein kinase 14A; p70 ribosomal S6 kinase alpha; p70 S6 kinase alpha; p70 S6K-alpha; p70 S6KA;	TRQTPVDSPDDSTLS	TRQTPVDSPDDSALS	1.00616	0.34385	-1.0305	0.00745	1.01769	0.16022	-1.00892	0.17925
P10747	T-cell-specific surface glycoprotein CD28; TP44; CD_antigen=CD28; Flags: Precursor;	TRKHYQPYAPPRDFA	TRRHYQPYAPARDFA	-1.11176	1e-05	1.0433	0.02454	1.08941	8e-05	1.01446	0.21481
P45983	Mitogen-activated protein kinase 8; MAP kinase 8; MAPK 8; EC=2.7.11.24; JNK-46; Stress-activated protein kinase 1c; SAPK1c; Stress-activated protein kinase JNK1; c-Jun N-terminal kinase 1;	TSFMMTPYVVTRYYR	TSFMMTPYVVTRYYR	-1.07854	0.00179	1.02174	0.19102	-1.22787	0	-1.05913	0.00141
P49137	MAP kinase-activated protein kinase 2; MAPK-activated protein kinase 2; MAPKAP kinase 2; MAPKAP-K2; MAPKAPK-2; MK-2; MK2; EC=2.7.11.1;	TSHNSLTTPCYTPYY	TSHNSLTTPCYTPYY	-1.03603	0.03748	1.00526	0.38525	-1.05085	0.01126	-1.03125	0.07169
P18652	Ribosomal protein S6 kinase 2 alpha; EC=2.7.11.1; MAP kinase-activated protein kinase 1; MAPK-activated protein kinase 1; MAPKAP kinase 1; MAPKAPK-1; Ribosomal protein S6 kinase II alpha; S6KII-alpha; p90-RSK;	TSRTPKDSPGIPPSA	TSRTPKDSPGIPPSA	-1.00258	0.44014	-1.01831	0.05293	-1.04638	0.00079	-1.02506	0.00599
O75582	Ribosomal protein S6 kinase alpha-5; S6K-alpha-5; EC=2.7.11.1; 90 kDa ribosomal protein S6 kinase 5; Nuclear mitogen- and stress-activated protein kinase 1; RSK-like protein kinase; RSKL;	TSTETRSSSSESSHS	TSTETRSSSSESSHS	-1.02538	0.09428	1.06746	7e-05	-1.05001	0.00079	-1.01034	0.15553
P43403	Tyrosine-protein kinase ZAP-70; EC=2.7.10.2; 70 kDa zeta-chain associated protein; Syk-related tyrosine kinase;	TSVYESPYSDPEELK	TSVYESPYSDPEELK	-1.07409	0.00451	1.04272	0.02139	-1.02686	0.03607	1.00429	0.34373
Q8N122	Regulatory-associated protein of mTOR; Raptor; p150 target of rapamycin (TOR)-scaffold protein;	TTEGGSLTPVRDSPC	TTEGGSLTPVRDSPC	-1.00331	0.4071	-1.01173	0.20601	1.0322	0.01279	-1.00114	0.45109
Q16644	MAP kinase-activated protein kinase 3; MAPK-activated protein kinase 3; MAPKAP kinase 3; MAPKAP-K3; MAPKAPK-3; MK-3; EC=2.7.11.1; Chromosome 3p kinase; 3pK;	TTQNALQTPCYTPYY	TTQNALQTPCYTPYY	-1.00791	0.31098	-1.03053	0.02858	1.05184	0.0011	-1.00524	0.30242
Q96B97	SH3 domain-containing kinase-binding protein 1; CD2-binding protein 3; CD2BP3; Cbl-interacting protein of 85 kDa; Human Src family kinase-binding protein 1; HSB-1;	TAGHRANSPSLFGTE	TVGHRANSPSLFGME	-1.01452	0.14408	1.00275	0.43276	1.02744	0.04973	-1.00604	0.30905
Q13177	Serine/threonine-protein kinase PAK 2; EC=2.7.11.1; Gamma-PAK; PAK65; S6/H4 kinase; p21-activated kinase 2; PAK-2; p58; Contains: PAK-2p27; p27; Contains: PAK-2p34; p34; C-t-PAK2;	TVKQKYLSFTPPEKD	TVKQKYLSFTPPEKD	1.00709	0.24472	1.00418	0.39563	1.00762	0.28045	-1.02271	0.03748
P42345	Serine/threonine-protein kinase mTOR; EC=2.7.11.1; FK506-binding protein 12-rapamycin complex-associated protein 1; FKBP12-rapamycin complex-associated protein; Mammalian target of rapamycin; mTOR; Mechanistic target of rapamycin; Rapamycin and FKBP12 target 1; Rapamycin target protein 1;	TVPESIHSFIGDGLV	TVPESIHSFIGDGLV	1.02137	0.09366	1.01926	0.08792	-1.03988	0.00328	-1.05239	0
P22607	Fibroblast growth factor receptor 3; FGFR-3; EC=2.7.10.1; CD_antigen=CD333; Flags: Precursor;	TVTSTDEYLDLSAPF	TVTSTDEYLDLSVPF	1.0028	0.3927	-1.02882	0.02557	1.04154	0.00102	1.00068	0.4765
Q6Q0C0	E3 ubiquitin-protein ligase TRAF7; EC=6.3.2.-; RING finger and WD repeat-containing protein 1; RING finger protein 119; TNF receptor-associated factor 7;	TYKQHCRTPSSSSTL	TYKQHRRTPSSSSSL	-1.0071	0.28288	-1.05175	0.00056	1.03692	0.00669	-1.03701	0.00066
O95394	Phosphoacetylglucosamine mutase; PAGM; EC=5.4.2.3; Acetylglucosamine phosphomutase; N-acetylglucosamine-phosphate mutase; Phosphoglucomutase-3; PGM 3;	VADRRVISTTDAERQ	VADRQVISTTDAERQ	-1.00059	0.47636	1.00416	0.4012	1.00526	0.36424	1.00756	0.30634
Q96I99	Succinyl-CoA ligase [GDP-forming] subunit beta, mitochondrial; EC=6.2.1.4; GTP-specific succinyl-CoA synthetase subunit beta; Succinyl-CoA synthetase beta-G chain; SCS-betaG; Flags: Precursor;	VAEALDISRETYLAI	VAEALDISRETYLAI	1.00256	0.38517	1.02528	0.03328	1.00741	0.27124	-1.02467	0.04728
Q8N4T8	Carbonyl reductase family member 4; EC=1.-.-.-; 3-oxoacyl-[acyl-carrier-protein] reductase; EC=1.1.1.-; Quinone reductase CBR4;	VCAVFGGSRGIGRAV	VCAVFGGSRGIGRAV	1.01324	0.14258	-1.01434	0.17614	1.01455	0.09048	-1.08105	0
Q16270	Insulin-like growth factor-binding protein 7; IBP-7; IGF-binding protein 7; IGFBP-7; IGFBP-rP1; MAC25 protein; PGI2-stimulating factor; Prostacyclin-stimulating factor; Tumor-derived adhesion factor; TAF; Flags: Precursor;	VCVCKSRYPVCGSDG	VCVCKSRYPVCGSDG	-1.05854	0.02343	-1.08014	0.00115	-1.03406	0.05679	-1.08559	0
Q03135	Caveolin-1;	VDSEGHLYTVPIREQ	VDSEGHLYTVPIREQ	1.03759	0.00228	-1.02673	0.06347	1.00273	0.4159	-1.01418	0.16244
P41240	Tyrosine-protein kinase CSK; EC=2.7.10.2; C-Src kinase; Protein-tyrosine kinase CYL;	VEEKGGLYIVTEYMA	VEEKSGLYIVTEYMA	1.01901	0.17246	-1.01565	0.084	-1.02986	0.0149	-1.02218	0.01201
P34932	Heat shock 70 kDa protein 4; HSP70RY; Heat shock 70-related protein APG-2;	VEEQQQQTPAENKAE	VEEQQQQTPAENRVE	1.01386	0.15688	1.02549	0.06214	-1.00656	0.2824	-1.00953	0.25548
Q05769	Prostaglandin G/H synthase 2; EC=1.14.99.1; Cyclooxygenase-2; COX-2; Glucocorticoid-regulated inflammatory cyclooxygenase; Gripghs; Macrophage activation-associated marker protein P71/73; PES-2; PHS II; Prostaglandin H2 synthase 2; PGH synthase 2; PGHS-2; Prostaglandin-endoperoxide synthase 2; TIS10 protein; Flags: Precursor;	VQAVAKASIDQSREM	VEKVSKASIDQSREM	-1.01257	0.05228	1.0169	0.08326	1.00432	0.35224	1.00386	0.38653
Q9UKE5	TRAF2 and NCK-interacting protein kinase; EC=2.7.11.1;	VEMPRQNSDPTSENP	VEMPRQNSDPTSENP	1.02056	0.1282	1.01219	0.20305	1.01234	0.17956	-1.02608	0.01605
Q13489	Baculoviral IAP repeat-containing protein 3; EC=6.3.2.-; Apoptosis inhibitor 2; API2; C-IAP2; IAP homolog C; Inhibitor of apoptosis protein 1; IAP-1; hIAP-1; hIAP1; RING finger protein 49; TNFR2-TRAF-signaling complex protein 1;	VENSIFLSNLMKSAN	VENSVFLSNLMKSAN	1.04651	0.00082	-1.04016	0.00688	-1.01628	0.07374	-1.05283	0
P05067	Amyloid beta A4 protein; ABPP; APPI; APP; Alzheimer disease amyloid protein; Cerebral vascular amyloid peptide; CVAP; PreA4; Protease nexin-II; PN-II; Contains: N-APP; Contains: Soluble APP-alpha; S-APP-alpha; Contains: Soluble APP-beta; S-APP-beta; Contains: C99; Contains: Beta-amyloid protein 42; Beta-APP42; Contains: Beta-amyloid protein 40; Beta-APP40; Contains: C83; Contains: P3(42); Contain…	VEVDAAVTPEERHLS	VEVDAAVTPEERHLS	1.02517	0.07969	-1.06333	3e-05	-1.01434	0.15427	-1.04421	0
P12957	Caldesmon; CDM;	SEVNAQNSVAEEETK	VEVNTQNSVPDEEVK	1.03276	0.00523	1.04065	0.00482	-1.0096	0.20971	-1.00405	0.40371
P11021	78 kDa glucose-regulated protein; GRP-78; Endoplasmic reticulum lumenal Ca(2+)-binding protein grp78; Heat shock 70 kDa protein 5; Immunoglobulin heavy chain-binding protein; BiP; Flags: Precursor;	VFDLGGGTFDVSLLT	VFDLGGGTFDVSLLT	1.02604	0.04302	-1.01323	0.12698	-1.04124	0.00025	-1.08228	0
P17181	Interferon alpha/beta receptor 1; IFN-R-1; IFN-alpha/beta receptor 1; Cytokine receptor class-II member 1; Cytokine receptor family 2 member 1; CRF2-1; Type I interferon receptor 1; Flags: Precursor;	VFLRCINYVFFPSLK	VFLRCVKYVFFPSSK	-1.05675	0.02158	-1.0006	0.48995	-1.00971	0.39139	1.03353	0.11739
P46108	Adapter molecule crk; Proto-oncogene c-Crk; p38;	VFLVRDSSTSPGDYV	VFLVRDSSTSPGDYV	-1.00402	0.418	1.0146	0.1589	1.04181	0.00618	-1.06923	0
Q14693	Phosphatidate phosphatase LPIN1; EC=3.1.3.4; Lipin-1;	VGSSGVDSGVESTSD	VGSSGVDSGVESTSD	1.03286	0.01403	1.02726	0.01344	1.00791	0.28693	1.0455	0.00027
Q9ULC5	Long-chain-fatty-acid--CoA ligase 5; EC=6.2.1.3; Long-chain acyl-CoA synthetase 5; LACS 5;	VHGESLRSSLVGVVV	VHGESLQSFLVGVVV	1.02835	0.01989	-1.02199	0.1059	-1.01863	0.09278	1.01189	0.1068
P47736	Rap1 GTPase-activating protein 1; Rap1GAP; Rap1GAP1;	VIRSRSQSMDAMGLS	VIRSRSQSMDAMGLS	1.0265	0.04271	-1.02165	0.05323	1.00261	0.41799	1.01447	0.03863
P17676	CCAAT/enhancer-binding protein beta; C/EBP beta; Liver activator protein; LAP; Liver-enriched inhibitory protein; LIP; Nuclear factor NF-IL6; Transcription factor 5; TCF-5;	VKSKAKKTVDKHSDE	VKSKAKKTVDKHSDE	1.0018	0.45768	-1.01333	0.22674	-1.02445	0.03538	-1.0132	0.04017
P29460	Interleukin-12 subunit beta; IL-12B; Cytotoxic lymphocyte maturation factor 40 kDa subunit; CLMF p40; IL-12 subunit p40; NK cell stimulatory factor chain 2; NKSF2; Flags: Precursor;	VKSSRGSSDPQGVTC	VKSSRGSSDPRGVTC	1.02255	0.09156	1.01986	0.08263	1.00737	0.26383	1.02991	0.00335
Q07955	Serine/arginine-rich splicing factor 1; Alternative-splicing factor 1; ASF-1; Splicing factor, arginine/serine-rich 1; pre-mRNA-splicing factor SF2, P33 subunit;	VKVDGPRSPSYGRSR	VKVDGPRSPSYGRSR	-1.05496	0.02451	1.02841	0.07959	-1.03274	0.00054	1.0077	0.30967
P34947	G protein-coupled receptor kinase 5; EC=2.7.11.16; G protein-coupled receptor kinase GRK5;	VLETEEVYSHKFSEE	VLETEEVYSHKFSEE	-1.08252	0.00021	1.04035	0.03617	-1.03118	0.02187	1.01569	0.05249
P19784	Casein kinase II subunit alpha'; CK II alpha'; EC=2.7.11.1;	VLGTEELYGYLKKYH	VLGTDELYGYLKKYH	-1.04942	0.01272	1.05133	0.00641	1.06705	0.00282	1.00552	0.39936
P11309	Serine/threonine-protein kinase pim-1; EC=2.7.11.1;	VLLKKVSSGFSGVIR	VLLKKVSSGFSGVIR	-1.0584	0.02491	-1.05521	0.01591	1.10095	1e-05	1.18593	0
O60674	Tyrosine-protein kinase JAK2; EC=2.7.10.2; Janus kinase 2; JAK-2;	VLPQDKEYYKVKEPG	VLPQDKEYYKVKEPG	-1.03812	0.05364	1.03349	0.00997	1.08184	1e-05	1.01796	0.04165
P46019	Phosphorylase b kinase regulatory subunit alpha, liver isoform; Phosphorylase kinase alpha L subunit;	VLSAHRKSLNLVDSP	VLSAHRKSLNLVDSP	-1.00135	0.45604	-1.05623	0.00043	1.06512	7e-05	-1.07098	0
Q13469	Nuclear factor of activated T-cells, cytoplasmic 2; NF-ATc2; NFATc2; NFAT pre-existing subunit; NF-ATp; T-cell transcription factor NFAT1;	VLYQRSKSLSPSLLG	VLYQRSKSLSPGLLG	-1.04951	0.02037	-1.04463	0.01719	1.0454	0.00839	-1.04899	3e-05
O14543	Suppressor of cytokine signaling 3; SOCS-3; Cytokine-inducible SH2 protein 3; CIS-3; STAT-induced STAT inhibitor 3; SSI-3;	VNGHLDSYEKVTQLP	VNGHLDSYEKVTQLP	1.02259	0.08919	1.03704	0.00113	-1.00468	0.35621	1.02995	0.00896
P31150	Rab GDP dissociation inhibitor alpha; Rab GDI alpha; Guanosine diphosphate dissociation inhibitor 1; GDI-1; Oligophrenin-2; Protein XAP-4;	VNRKSDIYVCMISYA	VNRKSDIYVCMISYA	-1.0163	0.18513	1.02122	0.12786	1.01229	0.18834	1.06197	0
Q16836	Hydroxyacyl-coenzyme A dehydrogenase, mitochondrial; HCDH; EC=1.1.1.35; Medium and short-chain L-3-hydroxyacyl-coenzyme A dehydrogenase; Short-chain 3-hydroxyacyl-CoA dehydrogenase; Flags: Precursor;	VNRLLVPYLMEAIRL	VNRLLVPYLMEAVRL	1.01124	0.24994	-1.05223	0.00094	1.03511	0.0078	-1.0439	1e-05
Q13163	Dual specificity mitogen-activated protein kinase kinase 5; MAP kinase kinase 5; MAPKK 5; EC=2.7.12.2; MAPK/ERK kinase 5; MEK 5;	VNTRAGPSQHSSPAV	VNTRAGPSQHSSPAV	-1.03419	0.07339	-1.05214	0.00037	-1.00076	0.4774	1.0133	0.09654
P46109	Crk-like protein;	IPEPAHAYAQPQTTT	VPEPAHAYAQPQTTA	1.04285	0.01397	1.03949	0.00195	1.00783	0.27275	1.0468	5e-05
Q16649	Nuclear factor interleukin-3-regulated protein; E4 promoter-binding protein 4; Interleukin-3 promoter transcriptional activator; Interleukin-3-binding protein 1; Transcriptional activator NF-IL3A;	VPKGPIHSPVELKHV	VPKGPIHSPVELQRV	1.0191	0.07376	1.03649	0.00874	1.03188	0.02323	1.02082	0.01902
P36897	TGF-beta receptor type-1; TGFR-1; EC=2.7.11.30; Activin A receptor type II-like protein kinase of 53kD; Activin receptor-like kinase 5; ALK-5; ALK5; Serine/threonine-protein kinase receptor R4; SKR4; TGF-beta type I receptor; Transforming growth factor-beta receptor type I; TGF-beta receptor type I; TbetaR-I; Flags: Precursor;	VPNEEDPSLDRPFIS	VPNEEDPSLDRPFIS	-1.01086	0.29039	-1.01456	0.09243	1.03789	0.01238	1.04476	2e-05
Q6PCE3	Glucose 1,6-bisphosphate synthase; EC=2.7.1.106; PMMLP; Phosphoglucomutase-2-like 1;	VPTPFVPYAVQKLKA	VPTPFVPYAVQELKA	-1.03858	0.02859	-1.04301	0.00872	1.04228	0.00664	1.05345	5e-05
P30085	UMP-CMP kinase; EC=2.7.4.14; Deoxycytidylate kinase; CK; dCMP kinase; Nucleoside-diphosphate kinase; EC=2.7.4.6; Uridine monophosphate/cytidine monophosphate kinase; UMP/CMP kinase; UMP/CMPK;	VPVEITISLLKREMD	VPVEITISLLRREMD	1.03702	0.06515	-1.00361	0.41978	1.0602	4e-05	-1.01038	0.18975
P36897	TGF-beta receptor type-1; TGFR-1; EC=2.7.11.30; Activin A receptor type II-like protein kinase of 53kD; Activin receptor-like kinase 5; ALK-5; ALK5; Serine/threonine-protein kinase receptor R4; SKR4; TGF-beta type I receptor; Transforming growth factor-beta receptor type I; TGF-beta receptor type I; TbetaR-I; Flags: Precursor;	VQRTIARTIVLQESI	VQRTIARTIVLQESI	1.03314	0.08793	1.04389	0.00223	1.03014	0.01389	1.08733	0
O60674	Tyrosine-protein kinase JAK2; EC=2.7.10.2; Janus kinase 2; JAK-2;	IRAKIQDYHILTRKR	VRAKIQEYHILTRKR	-1.13516	0.00455	-1.00053	0.49376	-1.14072	0.01949	-1.01698	0.33205
P31930	Cytochrome b-c1 complex subunit 1, mitochondrial; Complex III subunit 1; Core protein I; Ubiquinol-cytochrome-c reductase complex core protein 1; Flags: Precursor;	VREICSKYIYDQCPA	VREVCSKYFYDQCPA	-1.0433	0.04839	-1.01296	0.28365	1.09934	1e-05	1.06668	8e-05
P63000	Ras-related C3 botulinum toxin substrate 1; Cell migration-inducing gene 5 protein; Ras-like protein TC25; p21-Rac1; Flags: Precursor;	VRHHCPNTPIILVGT	VRHHCPNTPIILVGT	-1.04632	0.05102	1.03571	0.08104	-1.03215	0.00501	-1.01505	0.08462
Q5VV42	Threonylcarbamoyladenosine tRNA methylthiotransferase; EC=2.-.-.-; CDK5 regulatory subunit-associated protein 1-like 1; tRNA-t(6)A37 methylthiotransferase;	VSDAKVYTPSISKPL	VSDAKVYTPSISKPL	-1.00675	0.36849	-1.04811	0.00064	1.00638	0.31759	1.00122	0.44922
P30613	Pyruvate kinase PKLR; EC=2.7.1.40; Pyruvate kinase 1; Pyruvate kinase isozymes L/R; R-type/L-type pyruvate kinase; Red cell/liver pyruvate kinase;	ASFVRKASDVAAVRA	VSFVRKASDVAAVRD	1.02355	0.19068	1.03754	0.03157	1.06969	0.00011	1.07531	0
P54803	Galactocerebrosidase; GALCERase; EC=3.2.1.46; Galactocerebroside beta-galactosidase; Galactosylceramidase; Galactosylceramide beta-galactosidase; Flags: Precursor;	VSGGGATSRLLVNYP	VSGGGATSRLLVNYP	1.03196	0.10652	1.00213	0.44855	1.03904	0.00029	1.03292	0.01317
Q02750	Dual specificity mitogen-activated protein kinase kinase 1; MAP kinase kinase 1; MAPKK 1; MKK1; EC=2.7.12.2; ERK activator kinase 1; MAPK/ERK kinase 1; MEK 1;	VSGQLIDSMANSFVG	VSGQLIDSMANSFVG	-1.03011	0.06464	-1.01987	0.06615	1.0205	0.1447	1.00652	0.32202
P47712	Cytosolic phospholipase A2; cPLA2; Phospholipase A2 group IVA; Includes: Phospholipase A2; EC=3.1.1.4; Phosphatidylcholine 2-acylhydrolase; Includes: Lysophospholipase; EC=3.1.1.5;	VSNDSSDSDDESHEP	VSNDSSDSDDESQGP	1.01108	0.30954	-1.03076	0.04565	1.04374	0.00083	1.03254	0.00396
P08581	Hepatocyte growth factor receptor; HGF receptor; EC=2.7.10.1; HGF/SF receptor; Proto-oncogene c-Met; Scatter factor receptor; SF receptor; Tyrosine-protein kinase Met; Flags: Precursor;	VSNESVDYRATFPED	VSNESVDYRATFPED	-1.01945	0.22693	-1.03579	0.01193	1.02394	0.06451	1.01936	0.04353
Q9NST1	Patatin-like phospholipase domain-containing protein 3; EC=3.1.1.3; Acylglycerol O-acyltransferase; EC=2.3.1.-; Adiponutrin; Calcium-independent phospholipase A2-epsilon; iPLA2-epsilon;	VSPFYGEYDICPKVK	VSPFYGESDICPKVK	-1.04804	0.00276	1.0033	0.41574	-1.00591	0.33002	-1.02134	0.02368
P11274	Breakpoint cluster region protein; EC=2.7.11.1; Renal carcinoma antigen NY-REN-26;	VSPSPTTYRMFRDKS	VSPSPTTYRPFRDKS	-1.03398	0.08131	1.01783	0.18623	-1.02028	0.03366	-1.02367	0.0042
Q13469	Nuclear factor of activated T-cells, cytoplasmic 2; NF-ATc2; NFATc2; NFAT pre-existing subunit; NF-ATp; T-cell transcription factor NFAT1;	VSQGQRLSPGSYPTV	VSQGQRLSPGSYPTV	-1.00286	0.43087	-1.02186	0.09513	-1.02708	0.02386	-1.02473	0.00074
Q13163	Dual specificity mitogen-activated protein kinase kinase 5; MAP kinase kinase 5; MAPKK 5; EC=2.7.12.2; MAPK/ERK kinase 5; MEK 5;	VSTQLVNSIAKTYVG	VSTQLVNSIAKTYVG	1.01994	0.09773	1.01464	0.17976	1.01292	0.20343	-1.00145	0.46382
Q9BVC4	Target of rapamycin complex subunit LST8; TORC subunit LST8; G protein beta subunit-like; Gable; Protein GbetaL; Mammalian lethal with SEC13 protein 8; mLST8;	VTQLIPKTKIPAHTR	VTQLIPKTKIPAHTR	-1.03995	0.0331	-1.07123	1e-05	1.01901	0.0671	-1.06328	0
P54707	Potassium-transporting ATPase alpha chain 2; EC=3.6.3.10; Non-gastric H(+)/K(+) ATPase subunit alpha; Proton pump;	VTVTLSLTAKRMAKK	VTVTLSLTAKRMAKK	-1.05002	0.05183	-1.06288	0.01133	1.01582	0.23653	-1.02541	0.10667
P31946	14-3-3 protein beta/alpha; Protein 1054; Protein kinase C inhibitor protein 1; KCIP-1; Contains: 14-3-3 protein beta/alpha, N-terminally processed;	VVGARRSSWRVISSI	VVGARRSSWRVISSI	-1.07063	0.03165	1.05268	0.01205	1.06609	0.0102	1.10696	0
P63104	14-3-3 protein zeta/delta; Protein kinase C inhibitor protein 1; KCIP-1;	VVGARRSSWRVVSSI	VVGARRSSWRVVSSI	-1.09716	0.00881	-1.01134	0.30398	1.01208	0.33207	1.08246	0.00211
P11021	78 kDa glucose-regulated protein; GRP-78; Endoplasmic reticulum lumenal Ca(2+)-binding protein grp78; Heat shock 70 kDa protein 5; Immunoglobulin heavy chain-binding protein; BiP; Flags: Precursor;	VVGIDLGTTYSCVGV	VVGIDLGTTYSCVGV	-1.00793	0.38606	-1.03337	0.10701	-1.07875	0.00667	-1.06091	0.00547
P32121	Beta-arrestin-2; Arrestin beta-2;	VVLVDPDYLKDRKVF	VVLVDPDYLKDRKVF	-1.05581	0.0197	-1.08807	0.00018	1.04176	0.06204	1.00645	0.27624
P49407	Beta-arrestin-1; Arrestin beta-1;	VVLVDPEYLKERRVY	VVLVDPEYLKERRVY	-1.10555	0.00542	-1.01877	0.21707	-1.11818	0.00241	1.07747	0.00505
Q16543	Hsp90 co-chaperone Cdc37; Hsp90 chaperone protein kinase-targeting subunit; p50Cdc37; Contains: Hsp90 co-chaperone Cdc37, N-terminally processed;	VWDHIEVSDDEDETH	VWDHIEVSDDEDETH	1.01485	0.21966	1.022	0.10212	-1.02443	0.02239	-1.0079	0.23893
P61106	Ras-related protein Rab-14;	VYDITRRSTYNHLSS	VYDITRRSTYNHLSS	-1.05344	0.01952	1.02511	0.12612	1.04874	0.00779	-1.02144	0.07362
P54753	Ephrin type-B receptor 3; EC=2.7.10.1; EPH-like tyrosine kinase 2; EPH-like kinase 2; Embryonic kinase 2; EK2; hEK2; Tyrosine-protein kinase TYRO6; Flags: Precursor;	VYIDPFTYEDPNEAV	VYIDPFTYEDPNEAV	-1.0223	0.10439	-1.01453	0.19114	1.01961	0.19853	-1.01392	0.15512
P17661	Desmin;	VYQVSRTSGGAGGLG	VYQVSRTSGGAGGLG	1.02376	0.0631	1.01321	0.17239	-1.01938	0.0494	-1.02323	0.00707
P46976	Glycogenin-1; GN-1; GN1; EC=2.4.1.186;	WEQGQADYMGADSFD	WEQGQADYMGADSFD	1.00755	0.29274	1.00916	0.31217	-1.01827	0.06553	1.0034	0.36654
Q92896	Golgi apparatus protein 1; CFR-1; Cysteine-rich fibroblast growth factor receptor; E-selectin ligand 1; ESL-1; Golgi sialoglycoprotein MG-160; Flags: Precursor;	WKLDPVLYRKCQGDA	WKLDPVLYRKCQGDA	-1.04201	0.01436	-1.06119	0.00615	1.08047	4e-05	1.00172	0.4507
P35367	Histamine H1 receptor; H1R; HH1R;	WKRLRSHSRQYVSGL	WKRLRSHSRQYVSGL	-1.05193	0.02415	1.07003	0.00155	-1.18954	9e-05	-1.1093	0.00181
P18206	Vinculin; Metavinculin; MV;	WLRDPSASPGDAGEQ	WLRDPNASPGDAGEQ	1.01396	0.13009	-1.00559	0.36657	-1.01195	0.14096	-1.00144	0.43479
P18669	Phosphoglycerate mutase 1; EC=3.1.3.13; EC=5.4.2.11; EC=5.4.2.4; BPG-dependent PGAM 1; Phosphoglycerate mutase isozyme B; PGAM-B;	WNLENRFSGWYDADL	WNLENRFSGWYDADL	-1.00932	0.24936	-1.03454	0.05601	1.01521	0.13657	1.01812	0.05483
P18669	Phosphoglycerate mutase 1; EC=3.1.3.13; EC=5.4.2.11; EC=5.4.2.4; BPG-dependent PGAM 1; Phosphoglycerate mutase isozyme B; PGAM-B;	WRLNERHYGGLTGLN	WRLNERHYGGLTGLN	-1.10146	0.0002	-1.01134	0.27711	1.00853	0.32199	1.00612	0.34314
P33527	Multidrug resistance-associated protein 1; ATP-binding cassette sub-family C member 1; Leukotriene C(4) transporter; LTC4 transporter;	WSLNKEDTSEQVVPV	WSLNKEDTSEQVVPV	1.02941	0.01408	1.0438	0.00094	-1.0002	0.49423	1.00631	0.29839
Q9NZU0	Leucine-rich repeat transmembrane protein FLRT3; Fibronectin-like domain-containing leucine-rich transmembrane protein 3; Flags: Precursor;	WVRDWLQSLPVKVNV	WVRDWLQSLPVKVNV	-1.01051	0.36526	-1.09123	0.00194	1.18319	0	1.0428	0.02893
Q04982	Serine/threonine-protein kinase B-raf; EC=2.7.11.1; Proto-oncogene B-Raf; Proto-oncogene c-Rmil; Serine/threonine-protein kinase Rmil;	YACASPKTPIQAGGY	YACASPKTPIQAGGY	-1.04466	0.02849	-1.02928	0.047	-1.14282	0.00011	-1.13543	0
Q9H0E2	Toll-interacting protein;	YCRLRLGYAVYETPT	YCRLRLGYAVYETPT	-1.10702	0.00012	-1.08495	0.00382	-1.11345	0.01302	1.01841	0.17917
P13863	Cyclin-dependent kinase 1; CDK1; EC=2.7.11.22; EC=2.7.11.23; Cell division control protein 2 homolog; Cell division protein kinase 1; p34 protein kinase;	YDPAKRISGKMALNH	YDPAKRISGKMALNH	-1.02807	0.05968	-1.03116	0.00523	-1.03303	0.0165	1.00858	0.10866
P63000	Ras-related C3 botulinum toxin substrate 1; Cell migration-inducing gene 5 protein; Ras-like protein TC25; p21-Rac1; Flags: Precursor;	YDRLRPLSYPQTDVF	YDRLRPLSYPQTDVF	-1.04978	0.00183	1.03039	0.03687	1.01995	0.08954	1.02424	0.05719
P98179	Putative RNA-binding protein 3; RNA-binding motif protein 3; RNPL;	YDRYSGGNYRDNYDN	YDRYSGGNYRDNYDN	1.03477	0.00186	1.04748	0.00083	1.03342	0.01623	1.02746	0.01851
Q8IV61	Ras guanyl-releasing protein 3; Calcium and DAG-regulated guanine nucleotide exchange factor III; Guanine nucleotide exchange factor for Rap1;	YDWMRRVTQRKKVSK	YDWMRRVTQRKKVSK	-1.02105	0.22837	-1.03168	0.10166	-1.06225	0.068	-1.04274	0.04426
P52799	Ephrin-B2; EPH-related receptor tyrosine kinase ligand 5; LERK-5; HTK ligand; HTK-L; Flags: Precursor;	YEKVSGDYGHPVYIV	YEKVSGDYGHPVYIV	-1.03223	0.04024	-1.00437	0.41183	-1.06697	0.01073	-1.00923	0.29666
P00558	Phosphoglycerate kinase 1; EC=2.7.2.3; Cell migration-inducing gene 10 protein; Primer recognition protein 2; PRP 2;	YFAKALESPERPFLA	YFAKALESPERPFLA	-1.10121	0.00064	1.03638	0.0627	-1.05472	0.01771	-1.0106	0.2923
P06241	Tyrosine-protein kinase Fyn; EC=2.7.10.2; Proto-oncogene Syn; Proto-oncogene c-Fyn; Src-like kinase; SLK; p59-Fyn;	YFTATEPQYQPGENL	YFTATEPQYQPGENL	-1.01161	0.23639	1.00365	0.4086	-1.00668	0.31202	-1.00058	0.45849
P12931	Proto-oncogene tyrosine-protein kinase Src; EC=2.7.10.2; Proto-oncogene c-Src; pp60c-src; p60-Src;	YFTSTEPQYQPGENL	YFTSTEPQYQPGENL	-1.00505	0.34767	1.06023	0.00054	1.02261	0.05798	1.01489	0.14088
P31153	S-adenosylmethionine synthase isoform type-2; AdoMet synthase 2; EC=2.5.1.6; Methionine adenosyltransferase 2; MAT 2; Methionine adenosyltransferase II; MAT-II;	YGHFGRDSFPWEVPK	YGHFGRDSFPWEVPK	-1.02406	0.06168	1.02887	0.06017	1.02184	0.06952	-1.0042	0.39138
P01112	GTPase HRas; H-Ras-1; Ha-Ras; Transforming protein p21; c-H-ras; p21ras; Contains: GTPase HRas, N-terminally processed; Flags: Precursor;	YGIPYIETSAKTRQG	YGIPYIETSAKTRQG	1.02094	0.00874	1.05324	0.00026	-1.00956	0.21853	-1.03109	0.00708
Q14289	Protein-tyrosine kinase 2-beta; EC=2.7.10.2; Calcium-dependent tyrosine kinase; CADTK; Calcium-regulated non-receptor proline-rich tyrosine kinase; Cell adhesion kinase beta; CAK-beta; CAKB; Focal adhesion kinase 2; FADK 2; Proline-rich tyrosine kinase 2; Related adhesion focal tyrosine kinase; RAFTK;	YIEDEDYYKASVTRL	YIEDEEYYKASVTRL	-1.01161	0.19678	1.00423	0.39239	1.01567	0.07256	-1.00915	0.17224
Q9NZI8	Insulin-like growth factor 2 mRNA-binding protein 1; IGF2 mRNA-binding protein 1; IMP-1; IMP1; Coding region determinant-binding protein; CRD-BP; IGF-II mRNA-binding protein 1; VICKZ family member 1; Zipcode-binding protein 1; ZBP-1;	YIGNLNESVTPADLE	YIGNLNESVTPADLE	-1.0131	0.1452	1.01725	0.20868	-1.00956	0.21567	-1.00071	0.46723
P06733	Alpha-enolase; EC=4.2.1.11; 2-phospho-D-glycerate hydro-lyase; C-myc promoter-binding protein; Enolase 1; MBP-1; MPB-1; Non-neural enolase; NNE; Phosphopyruvate hydratase; Plasminogen-binding protein;	YKSFIKDYPVVSIED	YKSFIRDYPVVSIED	-1.00482	0.42606	-1.01235	0.21041	1.01086	0.27236	-1.03088	0.00575
P35367	Histamine H1 receptor; H1R; HH1R;	YLKYRTKTRASATIL	YLRYRTKTRASITIL	-1.05995	0.03109	-1.03735	0.0327	1.0399	0.07481	1.07531	0.00011
Q8N5C8	TGF-beta-activated kinase 1 and MAP3K7-binding protein 3; Mitogen-activated protein kinase kinase kinase 7-interacting protein 3; NF-kappa-B-activating protein 1; TAK1-binding protein 3; TAB-3; TGF-beta-activated kinase 1-binding protein 3;	YLYMEYHSPDDNRMN	YLYMEYHSPDDSRMN	1.00743	0.32011	1.02597	0.06717	1.00602	0.37123	1.00629	0.30568
Q00944	Focal adhesion kinase 1; FADK 1; EC=2.7.10.2; Focal adhesion kinase-related nonkinase; FRNK; p41/p43FRNK; Protein-tyrosine kinase 2; p125FAK; pp125FAK;	YMEDSTYYKASKGKL	YMEDSTYYKASKGKL	-1.03773	0.11689	1.05595	0.0412	-1.03376	0.15204	-1.01993	0.16958
Q96RR4	Calcium/calmodulin-dependent protein kinase kinase 2; CaM-KK 2; CaM-kinase kinase 2; CaMKK 2; EC=2.7.11.17; Calcium/calmodulin-dependent protein kinase kinase beta; CaM-KK beta; CaM-kinase kinase beta; CaMKK beta;	YNENDNTYYAMKVLS	YNENDNTYYAMKVLS	-1.03493	0.01107	1.10297	0	-1.01483	0.15233	-1.00474	0.36904
Q9UNE7	E3 ubiquitin-protein ligase CHIP; EC=6.3.2.-; Antigen NY-CO-7; CLL-associated antigen KW-8; Carboxy terminus of Hsp70-interacting protein; STIP1 homology and U box-containing protein 1;	YPEAAACYGRAITRN	YPEAAACYGRAITRN	1.00884	0.33896	-1.02014	0.04749	-1.02544	0.02856	-1.04081	1e-05
P36956	Sterol regulatory element-binding protein 1; SREBP-1; Class D basic helix-loop-helix protein 1; bHLHd1; Sterol regulatory element-binding transcription factor 1; Contains: Processed sterol regulatory element-binding protein 1;	YPSMPAFSPGPGIKE	YPSVPAFSPVPGIKE	1.01459	0.1919	-1.03368	0.0022	-1.00688	0.29719	-1.06538	0
P04040	Catalase; EC=1.11.1.6;	YRARVANYQRDGPMC	YRARVANYQRDGPMC	-1.00228	0.44164	1.00268	0.42941	1.01684	0.15843	1.00938	0.21901
O95644	Nuclear factor of activated T-cells, cytoplasmic 1; NF-ATc1; NFATc1; NFAT transcription complex cytosolic component; NF-ATc; NFATc;	YRDPSCLSPASSLSS	YRDPSCLSPASSLSS	-1.03761	0.06216	-1.00649	0.35263	-1.00704	0.30938	-1.02575	0.00064
Q60591	Nuclear factor of activated T-cells, cytoplasmic 2; NF-ATc2; NFATc2; NFAT pre-existing subunit; NF-ATp; T-cell transcription factor NFAT1;	YREPLCLSPASSGSS	YREPLCLSPASSGSS	-1.00883	0.25158	1.00129	0.467	1.00197	0.44881	1.0133	0.18916
P56749	Claudin-12;	YSARSRLSAIEIDIP	YSARSRLSAIEIDIP	1.00387	0.38012	1.03922	0.0056	-1.03386	0.00626	1.00364	0.38235
Q00534	Cyclin-dependent kinase 6; EC=2.7.11.22; Cell division protein kinase 6; Serine/threonine-protein kinase PLSTIRE;	YSFQMALTSVVVTLW	YSFQMALTSVVVTLW	1.03152	0.01138	1.00197	0.45718	1.05149	0.00112	-1.05484	0.00048
Q16659	Mitogen-activated protein kinase 6; MAP kinase 6; MAPK 6; EC=2.7.11.24; Extracellular signal-regulated kinase 3; ERK-3; MAP kinase isoform p97; p97-MAPK;	YSHKGHLSEGLVTKW	YSHKGHLSEGLVTKW	-1.00873	0.2527	1.00279	0.43099	1.0744	0	-1.04251	3e-05
P31152	Mitogen-activated protein kinase 4; MAP kinase 4; MAPK 4; EC=2.7.11.24; Extracellular signal-regulated kinase 4; ERK-4; MAP kinase isoform p63; p63-MAPK;	YSHKGYLSEGLVTKW	YSHKGYLSEGLVTKW	-1.04449	0.02705	1.05869	0.01386	-1.2062	0	-1.06092	0.00096
